# Supplementary material for: tert-Butyl N-(4-methyl-2-pyrid­yl)­carbamate
Source: Acta Crystallogr Sect E Struct Rep Online. 2008 Oct 31;64(Pt 11):o2216. doi: 10.1107/S1600536808032327 (PMC2959623; doi:10.1107/S1600536808032327)
Supplement: Supplementary file 1 [file e-64-o2216-sup1.cif]

##############################################################################
###                                                                        ###
###        Electronic paper (Acta Crystallographica Section E)             ###
###                                                                        ###
##############################################################################
#                                                                            #
# This CIF contains the data in a paper accepted for publication in Acta     #
# Crystallographica Section E. It conforms to the requirements of Notes      #
# for Authors for Section E, and has been peer reviewed under the auspices   #
# of the IUCr Commission on Journals.                                        #
#                                                                            #
# Full details of the Crystallographic Information File format               #
# are given in the paper "The Crystallographic Information File (CIF):       #
# a New Standard Archive File for Crystallography" by S. R. Hall, F. H.      #
# Allen and I. D. Brown [Acta Cryst. (1991), A47, 655-685].                  #
#                                                                            #
# The current version of the core CIF dictionary is obtainable from          #
# ftp://ftp.iucr.org/pub/cif_core.dic. The current version number is 2.4.    #
#                                                                            #
# Software is freely available for graphical display of the structure(s) in  #
# this CIF.  For information consult the CIF home page http://www.iucr.org/  #
# cif/home.html                                                              #
#                                                                            #
# This file may be used for bona fide research purposes within the           #
# scientific community so long as proper attribution is given to the journal # 
# article from which it was obtained.                                        #
#                                                                            #
##############################################################################
                                             
data_I
_audit_creation_method     SHELXL-97
_chemical_name_systematic
;
<i>tert</i>-Butyl <i>N</i>-(4-methyl-2-pyridyl)carbamate
;
_chemical_name_common     ?
_chemical_formula_moiety     'C11 H16 N2 O2'
_chemical_formula_sum     'C11 H16 N2 O2'
_chemical_formula_iupac     'C11 H16 N2 O2'
_chemical_formula_weight     208.26
_chemical_melting_point     ?
_symmetry_cell_setting     orthorhombic
_symmetry_space_group_name_H-M     'P 21 21 21'
_symmetry_space_group_name_Hall     'P 2ac 2ab'
loop_
    _symmetry_equiv_pos_as_xyz
    'x, y, z'
    '-x+1/2, -y, z+1/2'
    'x+1/2, -y+1/2, -z'
    '-x, y+1/2, -z+1/2'
_cell_length_a     10.5850(6)
_cell_length_b     11.6854(6)
_cell_length_c     18.5568(15)
_cell_angle_alpha     90.00
_cell_angle_beta     90.00
_cell_angle_gamma     90.00
_cell_volume     2295.3(3)
_cell_formula_units_Z     8
_cell_measurement_reflns_used     25
_cell_measurement_theta_min     21
_cell_measurement_theta_max     26
_cell_measurement_temperature     193(2)
_exptl_crystal_description     plate
_exptl_crystal_colour     colourless
_exptl_crystal_size_max     0.51
_exptl_crystal_size_mid     0.16
_exptl_crystal_size_min     0.06
_exptl_crystal_density_diffrn     1.205
_exptl_crystal_density_meas     ?
_exptl_crystal_density_method     'not measured'
_exptl_crystal_F_000     896
_exptl_absorpt_coefficient_mu     0.681
_exptl_absorpt_correction_type     none
_exptl_special_details
;
;
_diffrn_ambient_temperature     193(2)
_diffrn_radiation_type     CuK\a
_diffrn_radiation_wavelength     1.54178
_diffrn_radiation_monochromator     graphite
_diffrn_measurement_device_type     'Enraf--Nonius CAD-4'
_diffrn_measurement_device     '\k-geometry diffractometer'
_diffrn_measurement_method     \w/2\q
_diffrn_detector_area_resol_mean     ?
_diffrn_reflns_number     4711
_diffrn_reflns_av_R_equivalents     0.0608
_diffrn_reflns_av_sigmaI/netI     0.0783
_diffrn_reflns_theta_min     4.47
_diffrn_reflns_theta_max     70.00
_diffrn_reflns_theta_full     70.00
_diffrn_measured_fraction_theta_max     0.998
_diffrn_measured_fraction_theta_full     0.998
_diffrn_reflns_limit_h_min     -12
_diffrn_reflns_limit_h_max     12
_diffrn_reflns_limit_k_min     -13
_diffrn_reflns_limit_k_max     14
_diffrn_reflns_limit_l_min     -22
_diffrn_reflns_limit_l_max     22
_diffrn_standards_number     3
_diffrn_standards_interval_count     ?
_diffrn_standards_interval_time     60
_diffrn_standards_decay_%     3
_refine_special_details
;
Friedel pairs merged. Refinement of <i>F</i>^2^ against ALL reflections. The
weighted <i>R</i>-factor <i>wR</i> and goodness of fit <i>S</i> are based on
<i>F</i>^2^, conventional <i>R</i>-factors <i>R</i> are based on <i>F</i>,
with <i>F</i> set to zero for negative <i>F</i>^2^. The threshold expression
of <i>F</i>^2^ > \s(<i>F</i>^2^) is used only for calculating
<i>R</i>-factors(gt) <i>etc</i>. and is not relevant to the choice of
reflections for refinement. <i>R</i>-factors based on <i>F</i>^2^ are
statistically about twice as large as those based on <i>F</i>, and <i>R</i>-
factors based on ALL data will be even larger.
;
_reflns_number_total     2471
_reflns_number_gt     1782
_reflns_threshold_expression     I>2\s(I)
_refine_ls_structure_factor_coef     Fsqd
_refine_ls_matrix_type     full
_refine_ls_R_factor_all     0.0850
_refine_ls_R_factor_gt     0.0572
_refine_ls_wR_factor_gt     0.1320
_refine_ls_wR_factor_ref     0.1487
_refine_ls_goodness_of_fit_ref     1.012
_refine_ls_restrained_S_all     1.012
_refine_ls_number_reflns     2471
_refine_ls_number_parameters     280
_refine_ls_number_restraints     0
_refine_ls_hydrogen_treatment     constr
_refine_ls_weighting_scheme     calc
_refine_ls_weighting_details
                 'calc w=1/[\s^2^(Fo^2^)+(0.0707P)^2^] where P=(Fo^2^+2Fc^2^)/3'
_atom_sites_solution_hydrogens     geom
_atom_sites_solution_primary     direct
_atom_sites_solution_secondary     difmap
_refine_ls_shift/su_max     0.002
_refine_ls_shift/su_mean     0.000
_refine_diff_density_max     0.254
_refine_diff_density_min     -0.250
_refine_ls_extinction_method     'SHELXL97 (Sheldrick, 2008)'
_refine_ls_extinction_coef     0.0021(4)
_refine_ls_extinction_expression
                                  'Fc^*^=kFc[1+0.001xFc^2^\l^3^/sin(2\q)]^-1/4^'
loop_
    _atom_type_symbol
    _atom_type_description
    _atom_type_scat_dispersion_real
    _atom_type_scat_dispersion_imag
    _atom_type_scat_source
    'C' 'C' 0.0181 0.0091
                         'International Tables Vol C Tables 4.2.6.8 and 6.1.1.4'
    'H' 'H' 0.0000 0.0000
                         'International Tables Vol C Tables 4.2.6.8 and 6.1.1.4'
    'N' 'N' 0.0311 0.0180
                         'International Tables Vol C Tables 4.2.6.8 and 6.1.1.4'
    'O' 'O' 0.0492 0.0322
                         'International Tables Vol C Tables 4.2.6.8 and 6.1.1.4'
_computing_data_collection     'CAD-4 Software (Enraf--Nonius, 1989)'
_computing_cell_refinement     'CAD-4 Software (Enraf--Nonius, 1989)'
_computing_data_reduction     'CORINC (Dr\"ager & Gattow, 1971)'
_computing_structure_solution     'SIR97 (Altomare <i>et al.</i>,  1999)'
_computing_structure_refinement     'SHELXL97 (Sheldrick, 2008)'
_computing_molecular_graphics     'PLATON (Spek, 2003)'
_computing_publication_material     'PLATON (Spek, 2003)'
loop_
    _atom_site_type_symbol
    _atom_site_label
    _atom_site_fract_x
    _atom_site_fract_y
    _atom_site_fract_z
    _atom_site_U_iso_or_equiv
    _atom_site_adp_type
    _atom_site_calc_flag
    _atom_site_refinement_flags
    _atom_site_occupancy
    _atom_site_disorder_assembly
    _atom_site_disorder_group
    C C1A 0.0792(4) 0.7774(3) 0.3417(2) 0.0335(10) Uani d . 1 . .
    N N2A 0.1189(4) 0.7180(3) 0.28496(19) 0.0364(8) Uani d . 1 . .
    C C3A 0.0776(5) 0.6104(4) 0.2792(3) 0.0451(12) Uani d . 1 . .
    H H3A 0.1052 0.5663 0.2392 0.054 Uiso calc R 1 . .
    C C4A -0.0032(5) 0.5596(4) 0.3282(3) 0.0462(12) Uani d . 1 . .
    H H4A -0.0309 0.4830 0.3215 0.055 Uiso calc R 1 . .
    C C5A -0.0430(4) 0.6223(4) 0.3872(3) 0.0407(11) Uani d . 1 . .
    C C6A 0.0026(4) 0.7332(4) 0.3947(2) 0.0393(11) Uani d . 1 . .
    H H6A -0.0189 0.7777 0.4357 0.047 Uiso calc R 1 . .
    C C7A -0.1333(6) 0.5727(5) 0.4407(3) 0.0613(15) Uani d . 1 . .
    H H7A -0.1060 0.4952 0.4536 0.092 Uiso calc R 1 . .
    H H7B -0.2180 0.5696 0.4195 0.092 Uiso calc R 1 . .
    H H7C -0.1349 0.6207 0.4840 0.092 Uiso calc R 1 . .
    N N8A 0.1233(4) 0.8913(3) 0.3411(2) 0.0382(9) Uani d . 1 . .
    H H8A 0.1733 0.9180 0.3026 0.046 Uiso d R 1 . .
    C C9A 0.0976(4) 0.9746(4) 0.3912(2) 0.0379(11) Uani d . 1 . .
    O O10A 0.0460(4) 0.9595(3) 0.44786(18) 0.0545(10) Uani d . 1 . .
    O O11A 0.1393(3) 1.0749(2) 0.36505(16) 0.0373(7) Uani d . 1 . .
    C C12A 0.1276(4) 1.1805(4) 0.4084(2) 0.0370(10) Uani d . 1 . .
    C C13A 0.2094(5) 1.1704(5) 0.4741(3) 0.0490(12) Uani d . 1 . .
    H H13A 0.2964 1.1536 0.4595 0.073 Uiso calc R 1 . .
    H H13B 0.1778 1.1084 0.5048 0.073 Uiso calc R 1 . .
    H H13C 0.2074 1.2426 0.5009 0.073 Uiso calc R 1 . .
    C C14A -0.0098(5) 1.2060(4) 0.4244(3) 0.0497(13) Uani d . 1 . .
    H H14A -0.0440 1.1466 0.4562 0.075 Uiso calc R 1 . .
    H H14B -0.0578 1.2074 0.3793 0.075 Uiso calc R 1 . .
    H H14C -0.0165 1.2807 0.4482 0.075 Uiso calc R 1 . .
    C C15A 0.1797(5) 1.2711(4) 0.3565(3) 0.0512(13) Uani d . 1 . .
    H H15A 0.1313 1.2694 0.3115 0.077 Uiso calc R 1 . .
    H H15B 0.2687 1.2548 0.3463 0.077 Uiso calc R 1 . .
    H H15C 0.1724 1.3469 0.3786 0.077 Uiso calc R 1 . .
    C C1B 0.3724(4) 0.8850(3) 0.1817(2) 0.0294(9) Uani d . 1 . .
    N N2B 0.2977(4) 0.9520(3) 0.2209(2) 0.0382(9) Uani d . 1 . .
    C C3B 0.3289(5) 1.0633(4) 0.2247(3) 0.0447(12) Uani d . 1 . .
    H H3B 0.2760 1.1129 0.2518 0.054 Uiso calc R 1 . .
    C C4B 0.4328(5) 1.1091(4) 0.1916(2) 0.0413(11) Uani d . 1 . .
    H H4B 0.4524 1.1879 0.1972 0.050 Uiso calc R 1 . .
    C C5B 0.5093(4) 1.0392(4) 0.1496(2) 0.0357(10) Uani d . 1 . .
    C C6B 0.4761(4) 0.9242(4) 0.1449(2) 0.0348(10) Uani d . 1 . .
    H H6B 0.5250 0.8732 0.1163 0.042 Uiso calc R 1 . .
    C C7B 0.6208(5) 1.0861(4) 0.1101(3) 0.0491(12) Uani d . 1 . .
    H H7D 0.5975 1.1007 0.0598 0.074 Uiso calc R 1 . .
    H H7E 0.6900 1.0305 0.1117 0.074 Uiso calc R 1 . .
    H H7F 0.6479 1.1577 0.1328 0.074 Uiso calc R 1 . .
    N N8B 0.3330(4) 0.7691(3) 0.18270(19) 0.0336(8) Uani d . 1 . .
    H H8B 0.2592 0.7567 0.2135 0.040 Uiso d R 1 . .
    C C9B 0.3881(4) 0.6812(4) 0.1456(2) 0.0313(9) Uani d . 1 . .
    O O10B 0.4763(3) 0.6874(3) 0.10641(17) 0.0434(8) Uani d . 1 . .
    O O11B 0.3214(3) 0.5851(2) 0.16178(16) 0.0377(7) Uani d . 1 . .
    C C12B 0.3526(4) 0.4770(4) 0.1243(3) 0.0406(11) Uani d . 1 . .
    C C13B 0.3232(6) 0.4884(5) 0.0454(3) 0.0589(15) Uani d . 1 . .
    H H13D 0.3829 0.5418 0.0231 0.088 Uiso calc R 1 . .
    H H13E 0.2369 0.5175 0.0395 0.088 Uiso calc R 1 . .
    H H13F 0.3304 0.4134 0.0221 0.088 Uiso calc R 1 . .
    C C14B 0.4870(5) 0.4394(4) 0.1387(3) 0.0481(12) Uani d . 1 . .
    H H14D 0.5003 0.4327 0.1908 0.072 Uiso calc R 1 . .
    H H14E 0.5457 0.4962 0.1189 0.072 Uiso calc R 1 . .
    H H14F 0.5021 0.3651 0.1158 0.072 Uiso calc R 1 . .
    C C15B 0.2625(5) 0.3941(4) 0.1610(4) 0.0652(17) Uani d . 1 . .
    H H15D 0.1752 0.4186 0.1524 0.098 Uiso calc R 1 . .
    H H15E 0.2793 0.3932 0.2129 0.098 Uiso calc R 1 . .
    H H15F 0.2749 0.3171 0.1412 0.098 Uiso calc R 1 . .
loop_
    _atom_site_aniso_label
    _atom_site_aniso_U_11
    _atom_site_aniso_U_22
    _atom_site_aniso_U_33
    _atom_site_aniso_U_12
    _atom_site_aniso_U_13
    _atom_site_aniso_U_23
    C1A 0.036(2) 0.024(2) 0.040(2) 0.0047(18) 0.0011(19) 0.0019(19)
    N2A 0.0373(19) 0.0282(18) 0.0438(19) -0.0015(16) 0.0037(17) -0.0048(16)
    C3A 0.045(3) 0.026(2) 0.064(3) -0.003(2) -0.006(2) -0.004(2)
    C4A 0.042(3) 0.030(2) 0.067(3) -0.007(2) -0.003(2) 0.008(2)
    C5A 0.038(2) 0.034(2) 0.050(3) -0.005(2) -0.005(2) 0.013(2)
    C6A 0.042(3) 0.034(2) 0.042(2) 0.002(2) 0.005(2) 0.005(2)
    C7A 0.066(4) 0.052(3) 0.066(3) -0.021(3) 0.001(3) 0.017(3)
    N8A 0.046(2) 0.0258(18) 0.043(2) -0.0051(17) 0.0153(19) -0.0017(16)
    C9A 0.041(3) 0.033(2) 0.039(2) -0.006(2) 0.008(2) -0.0046(19)
    O10A 0.076(3) 0.0417(19) 0.0456(18) -0.0087(19) 0.0239(19) -0.0056(16)
    O11A 0.0443(18) 0.0245(15) 0.0431(16) -0.0019(14) 0.0098(14) -0.0037(13)
    C12A 0.041(2) 0.025(2) 0.045(2) 0.001(2) 0.006(2) -0.011(2)
    C13A 0.048(3) 0.048(3) 0.051(3) 0.004(2) -0.003(2) -0.008(3)
    C14A 0.040(3) 0.046(3) 0.063(3) 0.007(2) 0.003(2) -0.016(2)
    C15A 0.066(3) 0.024(2) 0.063(3) -0.004(2) 0.012(3) -0.005(2)
    C1B 0.033(2) 0.0230(19) 0.032(2) 0.0001(18) 0.0006(18) -0.0032(16)
    N2B 0.041(2) 0.0272(18) 0.046(2) -0.0003(16) 0.0107(17) -0.0017(17)
    C3B 0.055(3) 0.022(2) 0.057(3) 0.003(2) 0.017(3) -0.002(2)
    C4B 0.049(3) 0.029(2) 0.046(3) -0.001(2) 0.006(2) 0.001(2)
    C5B 0.034(2) 0.036(2) 0.037(2) -0.0042(19) 0.0002(19) 0.0039(19)
    C6B 0.038(2) 0.030(2) 0.036(2) 0.004(2) 0.002(2) -0.0007(18)
    C7B 0.041(3) 0.045(3) 0.061(3) -0.011(2) 0.010(2) -0.002(2)
    N8B 0.0341(19) 0.0244(17) 0.0422(19) -0.0048(16) 0.0077(16) -0.0066(15)
    C9B 0.034(2) 0.026(2) 0.033(2) 0.0006(19) 0.0024(19) -0.0018(18)
    O10B 0.0500(19) 0.0297(16) 0.0503(18) 0.0016(15) 0.0171(17) -0.0035(14)
    O11B 0.0369(16) 0.0251(15) 0.0513(18) -0.0044(13) 0.0061(15) -0.0104(14)
    C12B 0.039(3) 0.028(2) 0.055(3) 0.005(2) -0.003(2) -0.011(2)
    C13B 0.070(4) 0.047(3) 0.060(3) 0.022(3) -0.016(3) -0.020(3)
    C14B 0.047(3) 0.041(3) 0.056(3) 0.001(2) -0.005(2) -0.002(2)
    C15B 0.056(3) 0.031(3) 0.108(5) -0.004(3) 0.015(3) -0.016(3)
_geom_special_details
;
All e.s.d.'s (except the e.s.d. in the dihedral angle between two l.s. planes)
are estimated using the full covariance matrix. The cell e.s.d.'s are taken
into account individually in the estimation of e.s.d.'s in distances, angles
and torsion angles; correlations between e.s.d.'s in cell parameters are only
used when they are defined by crystal symmetry. An approximate (isotropic)
treatment of cell e.s.d.'s is used for estimating e.s.d.'s involving l.s.
planes.
;
loop_
    _geom_bond_atom_site_label_1
    _geom_bond_atom_site_label_2
    _geom_bond_site_symmetry_2
    _geom_bond_distance
    _geom_bond_publ_flag
    C1A N2A . 1.330(5) ?
    C1A C6A . 1.375(6) ?
    C1A N8A . 1.411(5) ?
    N2A C3A . 1.336(5) ?
    C3A C4A . 1.382(7) ?
    C3A H3A . 0.9500 ?
    C4A C5A . 1.383(7) ?
    C4A H4A . 0.9500 ?
    C5A C6A . 1.389(6) ?
    C5A C7A . 1.494(7) ?
    C6A H6A . 0.9500 ?
    C7A H7A . 0.9800 ?
    C7A H7B . 0.9800 ?
    C7A H7C . 0.9800 ?
    N8A C9A . 1.373(5) ?
    N8A H8A . 0.9418 ?
    C9A O10A . 1.199(5) ?
    C9A O11A . 1.343(5) ?
    O11A C12A . 1.477(5) ?
    C12A C13A . 1.500(6) ?
    C12A C14A . 1.514(7) ?
    C12A C15A . 1.533(6) ?
    C13A H13A . 0.9800 ?
    C13A H13B . 0.9800 ?
    C13A H13C . 0.9800 ?
    C14A H14A . 0.9800 ?
    C14A H14B . 0.9800 ?
    C14A H14C . 0.9800 ?
    C15A H15A . 0.9800 ?
    C15A H15B . 0.9800 ?
    C15A H15C . 0.9800 ?
    C1B N2B . 1.330(5) ?
    C1B C6B . 1.372(6) ?
    C1B N8B . 1.418(5) ?
    N2B C3B . 1.344(5) ?
    C3B C4B . 1.369(6) ?
    C3B H3B . 0.9500 ?
    C4B C5B . 1.388(6) ?
    C4B H4B . 0.9500 ?
    C5B C6B . 1.392(6) ?
    C5B C7B . 1.494(6) ?
    C6B H6B . 0.9500 ?
    C7B H7D . 0.9800 ?
    C7B H7E . 0.9800 ?
    C7B H7F . 0.9800 ?
    N8B C9B . 1.367(5) ?
    N8B H8B . 0.9790 ?
    C9B O10B . 1.184(5) ?
    C9B O11B . 1.361(5) ?
    O11B C12B . 1.479(5) ?
    C12B C13B . 1.503(7) ?
    C12B C14B . 1.512(7) ?
    C12B C15B . 1.520(7) ?
    C13B H13D . 0.9800 ?
    C13B H13E . 0.9800 ?
    C13B H13F . 0.9800 ?
    C14B H14D . 0.9800 ?
    C14B H14E . 0.9800 ?
    C14B H14F . 0.9800 ?
    C15B H15D . 0.9800 ?
    C15B H15E . 0.9800 ?
    C15B H15F . 0.9800 ?
loop_
    _geom_angle_atom_site_label_1
    _geom_angle_atom_site_label_2
    _geom_angle_atom_site_label_3
    _geom_angle_site_symmetry_1
    _geom_angle_site_symmetry_3
    _geom_angle
    _geom_angle_publ_flag
    N2A C1A C6A . . 123.8(4) ?
    N2A C1A N8A . . 112.4(4) ?
    C6A C1A N8A . . 123.8(4) ?
    C1A N2A C3A . . 116.8(4) ?
    N2A C3A C4A . . 123.6(5) ?
    N2A C3A H3A . . 118.2 ?
    C4A C3A H3A . . 118.2 ?
    C3A C4A C5A . . 118.8(4) ?
    C3A C4A H4A . . 120.6 ?
    C5A C4A H4A . . 120.6 ?
    C4A C5A C6A . . 117.9(4) ?
    C4A C5A C7A . . 121.0(4) ?
    C6A C5A C7A . . 121.2(5) ?
    C1A C6A C5A . . 119.0(4) ?
    C1A C6A H6A . . 120.5 ?
    C5A C6A H6A . . 120.5 ?
    C5A C7A H7A . . 109.5 ?
    C5A C7A H7B . . 109.5 ?
    H7A C7A H7B . . 109.5 ?
    C5A C7A H7C . . 109.5 ?
    H7A C7A H7C . . 109.5 ?
    H7B C7A H7C . . 109.5 ?
    C9A N8A C1A . . 126.7(4) ?
    C9A N8A H8A . . 113.0 ?
    C1A N8A H8A . . 120.3 ?
    O10A C9A O11A . . 126.5(4) ?
    O10A C9A N8A . . 125.5(4) ?
    O11A C9A N8A . . 108.0(3) ?
    C9A O11A C12A . . 120.3(3) ?
    O11A C12A C13A . . 109.2(4) ?
    O11A C12A C14A . . 110.6(4) ?
    C13A C12A C14A . . 114.2(4) ?
    O11A C12A C15A . . 101.8(3) ?
    C13A C12A C15A . . 110.9(4) ?
    C14A C12A C15A . . 109.4(4) ?
    C12A C13A H13A . . 109.5 ?
    C12A C13A H13B . . 109.5 ?
    H13A C13A H13B . . 109.5 ?
    C12A C13A H13C . . 109.5 ?
    H13A C13A H13C . . 109.5 ?
    H13B C13A H13C . . 109.5 ?
    C12A C14A H14A . . 109.5 ?
    C12A C14A H14B . . 109.5 ?
    H14A C14A H14B . . 109.5 ?
    C12A C14A H14C . . 109.5 ?
    H14A C14A H14C . . 109.5 ?
    H14B C14A H14C . . 109.5 ?
    C12A C15A H15A . . 109.5 ?
    C12A C15A H15B . . 109.5 ?
    H15A C15A H15B . . 109.5 ?
    C12A C15A H15C . . 109.5 ?
    H15A C15A H15C . . 109.5 ?
    H15B C15A H15C . . 109.5 ?
    N2B C1B C6B . . 123.6(4) ?
    N2B C1B N8B . . 112.3(4) ?
    C6B C1B N8B . . 124.1(4) ?
    C1B N2B C3B . . 116.8(4) ?
    N2B C3B C4B . . 123.5(4) ?
    N2B C3B H3B . . 118.2 ?
    C4B C3B H3B . . 118.2 ?
    C3B C4B C5B . . 119.3(4) ?
    C3B C4B H4B . . 120.3 ?
    C5B C4B H4B . . 120.3 ?
    C4B C5B C6B . . 117.2(4) ?
    C4B C5B C7B . . 121.4(4) ?
    C6B C5B C7B . . 121.4(4) ?
    C1B C6B C5B . . 119.5(4) ?
    C1B C6B H6B . . 120.3 ?
    C5B C6B H6B . . 120.3 ?
    C5B C7B H7D . . 109.5 ?
    C5B C7B H7E . . 109.5 ?
    H7D C7B H7E . . 109.5 ?
    C5B C7B H7F . . 109.5 ?
    H7D C7B H7F . . 109.5 ?
    H7E C7B H7F . . 109.5 ?
    C9B N8B C1B . . 125.8(4) ?
    C9B N8B H8B . . 121.6 ?
    C1B N8B H8B . . 112.5 ?
    O10B C9B O11B . . 126.5(4) ?
    O10B C9B N8B . . 126.9(4) ?
    O11B C9B N8B . . 106.7(3) ?
    C9B O11B C12B . . 119.0(3) ?
    O11B C12B C13B . . 109.6(4) ?
    O11B C12B C14B . . 112.0(4) ?
    C13B C12B C14B . . 113.2(4) ?
    O11B C12B C15B . . 101.1(3) ?
    C13B C12B C15B . . 111.3(5) ?
    C14B C12B C15B . . 109.0(4) ?
    C12B C13B H13D . . 109.5 ?
    C12B C13B H13E . . 109.5 ?
    H13D C13B H13E . . 109.5 ?
    C12B C13B H13F . . 109.5 ?
    H13D C13B H13F . . 109.5 ?
    H13E C13B H13F . . 109.5 ?
    C12B C14B H14D . . 109.5 ?
    C12B C14B H14E . . 109.5 ?
    H14D C14B H14E . . 109.5 ?
    C12B C14B H14F . . 109.5 ?
    H14D C14B H14F . . 109.5 ?
    H14E C14B H14F . . 109.5 ?
    C12B C15B H15D . . 109.5 ?
    C12B C15B H15E . . 109.5 ?
    H15D C15B H15E . . 109.5 ?
    C12B C15B H15F . . 109.5 ?
    H15D C15B H15F . . 109.5 ?
    H15E C15B H15F . . 109.5 ?
loop_
    _geom_torsion_atom_site_label_1
    _geom_torsion_atom_site_label_2
    _geom_torsion_atom_site_label_3
    _geom_torsion_atom_site_label_4
    _geom_torsion_site_symmetry_1
    _geom_torsion_site_symmetry_2
    _geom_torsion_site_symmetry_3
    _geom_torsion_site_symmetry_4
    _geom_torsion
    _geom_torsion_publ_flag
    C6A C1A N2A C3A . . . . 2.1(6) ?
    N8A C1A N2A C3A . . . . -177.2(4) ?
    C1A N2A C3A C4A . . . . 0.3(7) ?
    N2A C3A C4A C5A . . . . -0.7(7) ?
    C3A C4A C5A C6A . . . . -1.2(7) ?
    C3A C4A C5A C7A . . . . 178.2(5) ?
    N2A C1A C6A C5A . . . . -4.0(7) ?
    N8A C1A C6A C5A . . . . 175.3(4) ?
    C4A C5A C6A C1A . . . . 3.4(7) ?
    C7A C5A C6A C1A . . . . -176.0(5) ?
    N2A C1A N8A C9A . . . . 178.9(4) ?
    C6A C1A N8A C9A . . . . -0.4(7) ?
    C1A N8A C9A O10A . . . . 9.6(8) ?
    C1A N8A C9A O11A . . . . -169.8(4) ?
    O10A C9A O11A C12A . . . . 2.3(7) ?
    N8A C9A O11A C12A . . . . -178.3(4) ?
    C9A O11A C12A C13A . . . . 65.5(5) ?
    C9A O11A C12A C14A . . . . -61.0(5) ?
    C9A O11A C12A C15A . . . . -177.2(4) ?
    C6B C1B N2B C3B . . . . -1.2(7) ?
    N8B C1B N2B C3B . . . . 178.6(4) ?
    C1B N2B C3B C4B . . . . -1.0(8) ?
    N2B C3B C4B C5B . . . . 2.2(8) ?
    C3B C4B C5B C6B . . . . -1.2(7) ?
    C3B C4B C5B C7B . . . . 177.6(5) ?
    N2B C1B C6B C5B . . . . 2.0(7) ?
    N8B C1B C6B C5B . . . . -177.7(4) ?
    C4B C5B C6B C1B . . . . -0.8(6) ?
    C7B C5B C6B C1B . . . . -179.5(4) ?
    N2B C1B N8B C9B . . . . 177.5(4) ?
    C6B C1B N8B C9B . . . . -2.7(7) ?
    C1B N8B C9B O10B . . . . -0.7(7) ?
    C1B N8B C9B O11B . . . . 179.9(4) ?
    O10B C9B O11B C12B . . . . -4.7(6) ?
    N8B C9B O11B C12B . . . . 174.8(3) ?
    C9B O11B C12B C13B . . . . -65.3(5) ?
    C9B O11B C12B C14B . . . . 61.2(5) ?
    C9B O11B C12B C15B . . . . 177.1(4) ?
loop_
    _geom_hbond_atom_site_label_D
    _geom_hbond_atom_site_label_H
    _geom_hbond_atom_site_label_A
    _geom_hbond_site_symmetry_A
    _geom_hbond_distance_DH
    _geom_hbond_distance_HA
    _geom_hbond_distance_DA
    _geom_hbond_angle_DHA
    N8A H8A N2B . 0.94 2.05 2.980(5) 170.8
    N8B H8B N2A . 0.98 2.04 3.015(5) 173.0
data_global
_journal_date_recd_electronic     2008-10-06
_journal_date_accepted     2008-10-07
_journal_name_full     'Acta Crystallographica, Section E'
_journal_year     2008
_journal_volume     64
_journal_issue     11
_journal_page_first     o2216
_journal_page_last     o2216
_journal_paper_category     QO
_journal_coeditor_code     BT2808
_publ_contact_author_name     'Stefan Laufer'
_publ_contact_author_address
;
Institute of Pharmacy
Department of Pharmaceutical and Medicinal Chemistry
Eberhard-Karls-University T\"ubingen
Auf der Morgenstelle 8
72076 T\"ubingen
Germany
;
_publ_contact_author_email     'stefan.laufer@uni-tuebingen.de'
_publ_contact_author_fax     ?
_publ_contact_author_phone     ?
_publ_section_title
;
<i>tert</i>-Butyl <i>N</i>-(4-methyl-2-pyridyl)carbamate
;
loop_
    _publ_author_name
    _publ_author_address
    'Koch, Pierre'
;
Institute of Pharmacy
Department of Pharmaceutical and Medicinal Chemistry
Eberhard-Karls-University T\"ubingen
Auf der Morgenstelle 8
72076 T\"ubingen
Germany
;
    'Schollmeyer, Dieter'
;
Department of Organic Chemistry
Johannes Gutenberg-University Mainz
Duesbergweg 10-14
D-55099 Mainz
Germany
;
    'Laufer, Stefan'
;
Institute of Pharmacy
Department of Pharmaceutical and Medicinal Chemistry
Eberhard-Karls-University T\"ubingen
Auf der Morgenstelle 8
72076 T\"ubingen
Germany
;
