# Supplementary material for: tert-Butyl N-(4-methyl-2-pyrid­yl)­carbamate
Source: Acta Crystallogr Sect E Struct Rep Online. 2008 Oct 31;64(Pt 11):o2216. doi: 10.1107/S1600536808032327 (PMC2959623; doi:10.1107/S1600536808032327)
Supplement: Supplementary file 2 [file e-64-o2216-Isup2.hkl]

# 
# h,k,l, Fc-squared, Fo-squared, sigma(Fo-squared) and status flag 
# 
data_I
_shelx_title ' wbk1 in P 21 21 21' 
_shelx_refln_list_code          4 
_shelx_F_calc_maximum      215.91 
_exptl_crystal_F_000       896.00 
_reflns_d_resolution_high  0.8204 
 
loop_ 
 _symmetry_equiv_pos_as_xyz 
 'x, y, z' 
 '-x+1/2, -y, z+1/2' 
 'x+1/2, -y+1/2, -z' 
 '-x, y+1/2, -z+1/2' 
 
_cell_length_a    10.5850 
_cell_length_b    11.6854 
_cell_length_c    18.5568 
_cell_angle_alpha  90.000 
_cell_angle_beta   90.000 
_cell_angle_gamma  90.000 
 
_shelx_F_squared_multiplier     1.000 
 
loop_ 
 _refln_index_h 
 _refln_index_k 
 _refln_index_l 
 _refln_F_squared_calc 
 _refln_F_squared_meas 
 _refln_F_squared_sigma 
 _refln_observed_status 
   2   0   0     8450.59     7842.30    285.01 o 
   4   0   0     1053.05      938.30     35.53 o 
   6   0   0     4978.32     4985.72     86.19 o 
   8   0   0      982.69      998.21     35.46 o 
  10   0   0      172.08      213.27     19.50 o 
  12   0   0        0.00        0.14      8.79 o 
   1   1   0     1315.79     1123.40    305.78 o 
   2   1   0     4030.69     3385.99    530.76 o 
   3   1   0     3328.48     3114.81    211.85 o 
   4   1   0     4628.04     4525.21    313.48 o 
   5   1   0       41.71       34.18     17.44 o 
   6   1   0        0.07      -11.68     11.68 o 
   7   1   0        2.46        2.85      9.03 o 
   8   1   0      481.15      523.57     53.15 o 
   9   1   0       12.90       -5.83     16.58 o 
  10   1   0       89.46      131.76     15.86 o 
  11   1   0       25.11       46.78     12.98 o 
  12   1   0       32.83        9.97     12.67 o 
   0   2   0     5594.12     4064.75    483.09 o 
   1   2   0     1663.96     1603.06    168.54 o 
   2   2   0       12.62       27.54      6.44 o 
   3   2   0      128.05       97.49     13.91 o 
   4   2   0       49.00       57.13      8.48 o 
   5   2   0      555.82      527.08     50.92 o 
   6   2   0      199.97      204.30     20.47 o 
   7   2   0      181.45      158.91     28.61 o 
   8   2   0        9.81       18.58     10.60 o 
   9   2   0      158.77      119.70     17.44 o 
  10   2   0       14.43       23.73     19.32 o 
  11   2   0      135.99      147.49     25.56 o 
  12   2   0        0.69      -10.44     10.44 o 
   1   3   0       62.49       48.98      7.30 o 
   2   3   0      313.81      341.90     53.49 o 
   3   3   0      486.66      457.95     82.56 o 
   4   3   0       45.93       48.83     10.39 o 
   5   3   0      825.66      939.05     55.63 o 
   6   3   0      320.19      306.46     18.42 o 
   7   3   0       10.00        8.17      7.68 o 
   8   3   0       17.67        0.38     15.30 o 
   9   3   0        6.76       14.59      7.59 o 
  10   3   0      270.80      283.34     54.15 o 
  11   3   0       66.46       60.20     11.08 o 
  12   3   0       22.52       15.26     16.93 o 
   0   4   0       19.35       17.16      5.91 o 
   1   4   0      289.86      285.81     31.74 o 
   2   4   0      140.71      166.36     20.38 o 
   3   4   0      726.56      798.54     23.12 o 
   4   4   0      357.22      346.61     40.34 o 
   5   4   0       99.64       92.86     10.83 o 
   6   4   0      767.32      829.75     82.22 o 
   7   4   0       47.60       59.10     11.20 o 
   8   4   0        5.94        1.40     15.00 o 
   9   4   0       32.54       35.74     11.82 o 
  10   4   0      106.63      101.17     18.78 o 
  11   4   0       15.82       16.29      9.70 o 
  12   4   0      171.28      147.10     20.42 o 
   1   5   0      395.33      456.99     17.88 o 
   2   5   0       50.51       46.45      9.64 o 
   3   5   0     1481.71     1592.82    168.63 o 
   4   5   0     1579.50     1677.75    360.22 o 
   5   5   0      398.43      363.24     50.41 o 
   6   5   0        2.39       -6.39     14.21 o 
   7   5   0       84.62       79.63     12.99 o 
   8   5   0       20.04        4.26     13.37 o 
   9   5   0      752.15      730.76     34.59 o 
  10   5   0       17.19       27.48     12.67 o 
  11   5   0      118.77      130.88     25.67 o 
  12   5   0        0.44        9.63      6.22 o 
   0   6   0     8151.17     6521.43    902.77 o 
   1   6   0       80.13       91.82     19.87 o 
   2   6   0       12.72       26.50      9.63 o 
   3   6   0      870.65     1095.61     95.14 o 
   4   6   0      137.77      145.79     13.37 o 
   5   6   0      173.81      225.49     40.80 o 
   6   6   0      449.57      424.61     24.45 o 
   7   6   0      404.95      379.51     38.42 o 
   8   6   0       12.29       13.58     16.02 o 
   9   6   0      116.95       93.26     17.72 o 
  10   6   0        2.71      -11.27     11.63 o 
  11   6   0        1.02        7.57      8.55 o 
   1   7   0      129.79      118.09     12.72 o 
   2   7   0        7.16       22.72      9.05 o 
   3   7   0        2.87        2.57      9.10 o 
   4   7   0      225.74      235.33     19.36 o 
   5   7   0      112.69       86.35     14.50 o 
   6   7   0        3.84        3.90     12.36 o 
   7   7   0       43.27       49.45     13.26 o 
   8   7   0      407.55      329.74     24.24 o 
   9   7   0        0.08       15.28      9.61 o 
  10   7   0       62.73       73.32     12.36 o 
  11   7   0       91.70       94.47     18.53 o 
   0   8   0     1044.09      806.98    120.70 o 
   1   8   0      412.76      381.51     22.03 o 
   2   8   0      217.57      242.29     52.28 o 
   3   8   0      884.41      996.65     50.13 o 
   4   8   0      140.83      150.34     15.96 o 
   5   8   0       12.62       12.94     11.40 o 
   6   8   0      563.72      534.83     42.33 o 
   7   8   0      270.51      241.33     27.47 o 
   8   8   0      212.17      192.41     24.05 o 
   9   8   0       90.38       84.21     20.96 o 
  10   8   0      102.82      108.67     12.38 o 
   1   9   0      512.83      367.42     70.19 o 
   2   9   0     1067.78     1096.46     38.89 o 
   3   9   0      351.44      403.15     24.85 o 
   4   9   0        3.69       30.68      7.67 o 
   5   9   0       37.64       42.40     12.36 o 
   6   9   0       83.76       90.55     20.89 o 
   7   9   0        6.68        7.34     13.72 o 
   8   9   0       39.05       58.32     15.41 o 
   9   9   0        9.95        6.32     11.16 o 
   0  10   0      237.98      219.70     50.84 o 
   1  10   0        0.67       -2.08     13.44 o 
   2  10   0        0.00       -7.02     14.20 o 
   3  10   0      162.73      134.85     18.54 o 
   4  10   0      385.98      386.18     34.44 o 
   5  10   0       32.09       35.69     16.93 o 
   6  10   0      188.90      199.73     23.55 o 
   7  10   0       18.16       19.28     20.84 o 
   8  10   0       26.84       42.20     12.94 o 
   9  10   0       29.90       22.69     10.01 o 
   1  11   0      176.98      127.29     23.11 o 
   2  11   0      945.93      893.03     51.72 o 
   3  11   0        6.33      -15.24     19.41 o 
   4  11   0        0.10      -13.72     13.72 o 
   5  11   0       34.71       61.83     14.33 o 
   6  11   0       33.43        6.12     17.33 o 
   7  11   0       47.46       15.29     20.67 o 
   8  11   0       13.45       13.11     13.85 o 
   0  12   0       33.13        4.82     16.98 o 
   1  12   0      361.48      315.25     28.83 o 
   2  12   0      234.29      223.93     29.20 o 
   3  12   0      255.45      214.26     27.94 o 
   4  12   0       85.29       84.86     17.46 o 
   5  12   0        9.04       11.03     14.59 o 
   6  12   0       52.44       36.61     15.42 o 
   1  13   0       12.82       -2.91     17.11 o 
   2  13   0       17.95       38.86     10.64 o 
   3  13   0        0.89        2.56     11.20 o 
   4  13   0        0.69       -4.52      7.86 o 
   5  13   0       28.83       22.19     10.03 o 
   0  14   0       90.01       87.35     16.55 o 
   1  14   0        9.90        5.82     12.98 o 
   2  14   0        4.95       -8.99     12.55 o 
   1   0   1        4.39       11.05      4.19 o 
   2   0   1    23226.42    25009.82    209.24 o 
   3   0   1     1144.00     1090.73     35.41 o 
   4   0   1      889.51      826.61     23.32 o 
   5   0   1     5196.49     5197.24     80.13 o 
   6   0   1       51.81       27.62      9.45 o 
   7   0   1        0.03        2.91      8.48 o 
   8   0   1       27.01       39.75     12.48 o 
   9   0   1       94.66       95.32     13.74 o 
  10   0   1        0.10       13.32     10.41 o 
  11   0   1        7.81       11.71      9.26 o 
  12   0   1        4.58      -13.55     13.55 o 
   0   1   1     1295.07     1317.92     18.25 o 
   1   1   1     2134.82     2539.87     33.96 o 
   2   1   1     3989.08     3759.75    163.78 o 
   3   1   1     4293.11     4174.46    169.15 o 
   4   1   1       11.08       15.57      7.20 o 
   5   1   1      823.79      780.80     75.88 o 
   6   1   1      939.27      921.00     28.92 o 
   7   1   1       75.08       68.76     11.42 o 
   8   1   1      161.43      166.93     15.91 o 
   9   1   1       77.14       56.08     14.73 o 
  10   1   1      135.63      137.82     16.88 o 
  11   1   1       81.14       95.41     17.31 o 
  12   1   1       15.10        9.21     12.13 o 
   0   2   1     4748.35     5276.98     56.24 o 
   1   2   1     3520.66     3722.97     78.44 o 
   2   2   1     2147.09     2513.86    213.49 o 
   3   2   1     1788.33     1736.85    224.26 o 
   4   2   1      506.34      447.07     35.45 o 
   5   2   1     1173.65     1179.02     82.25 o 
   6   2   1      111.31      113.98     12.06 o 
   7   2   1      220.34      188.06     16.06 o 
   8   2   1      108.30      123.64     15.59 o 
   9   2   1       39.67       38.26     16.00 o 
  10   2   1       15.17       -7.94     15.49 o 
  11   2   1       22.83       28.42     20.47 o 
  12   2   1       12.19        3.38      9.90 o 
   0   3   1    11514.70    13164.67    124.26 o 
   1   3   1      143.28      159.83     11.04 o 
   2   3   1      808.16      796.81     19.73 o 
   3   3   1     2099.72     2686.74    234.22 o 
   4   3   1       61.56       46.24     10.10 o 
   5   3   1       30.62       39.33      9.05 o 
   6   3   1       88.18      111.84     15.96 o 
   7   3   1       45.29       54.30     24.43 o 
   8   3   1       98.89       86.67     14.92 o 
   9   3   1      108.06      114.68     20.59 o 
  10   3   1       20.69        9.98     14.98 o 
  11   3   1      114.77      118.35     13.38 o 
  12   3   1        4.74        3.02     15.96 o 
   0   4   1      290.41      231.02     33.28 o 
   1   4   1      676.38      685.04     18.88 o 
   2   4   1     1384.90     1441.21     71.07 o 
   3   4   1      232.60      229.69     14.25 o 
   4   4   1      453.69      421.13     48.37 o 
   5   4   1       77.63       75.65     16.33 o 
   6   4   1      177.77      185.40     28.94 o 
   7   4   1       51.11       41.62     12.05 o 
   8   4   1      317.80      345.95     75.94 o 
   9   4   1      214.47      233.28     21.20 o 
  10   4   1       78.53      102.39     14.44 o 
  11   4   1       29.45       32.29      9.43 o 
  12   4   1      151.32      147.03     13.93 o 
   0   5   1     3617.62     3724.35    196.17 o 
   1   5   1      345.12      403.65     25.78 o 
   2   5   1     1337.72     1667.43     40.68 o 
   3   5   1      193.09      253.99     33.75 o 
   4   5   1     1613.75     1807.61     93.93 o 
   5   5   1      546.44      609.18     62.34 o 
   6   5   1       48.80       16.34     16.46 o 
   7   5   1      243.67      271.86     19.90 o 
   8   5   1      208.44      216.23     31.96 o 
   9   5   1       56.71       26.88     21.93 o 
  10   5   1       94.99       92.08     17.55 o 
  11   5   1       23.44       11.04     11.54 o 
  12   5   1        4.14        7.74     15.24 o 
   0   6   1       12.81       35.10      8.98 o 
   1   6   1      133.55      174.99     22.11 o 
   2   6   1      101.16       97.88     13.76 o 
   3   6   1      253.96      301.91     17.22 o 
   4   6   1       30.91       34.97     10.13 o 
   5   6   1      524.64      575.31     26.42 o 
   6   6   1      272.52      292.89     21.82 o 
   7   6   1      101.79      115.52     16.63 o 
   8   6   1     1370.35     1458.56     46.79 o 
   9   6   1       83.53       84.21     13.83 o 
  10   6   1       67.70       84.46     13.00 o 
  11   6   1        4.60        4.86      8.51 o 
   0   7   1      142.79      135.92     13.92 o 
   1   7   1      134.21      174.90     15.25 o 
   2   7   1       42.50       56.09      9.47 o 
   3   7   1      164.79      198.18     16.53 o 
   4   7   1      119.44      136.68     14.76 o 
   5   7   1      977.73     1132.60     60.78 o 
   6   7   1      156.07      152.67     18.57 o 
   7   7   1       25.03       24.63     11.93 o 
   8   7   1       82.50       69.07     12.88 o 
   9   7   1       39.72       54.94     11.33 o 
  10   7   1        1.42       13.42     13.83 o 
  11   7   1       34.54       26.69      8.24 o 
   0   8   1      249.70      252.60     38.70 o 
   1   8   1      347.68      367.89     33.72 o 
   2   8   1       29.44       23.27     10.29 o 
   3   8   1      236.18      231.32     50.24 o 
   4   8   1      211.93      243.05     18.68 o 
   5   8   1      211.93      224.32     20.60 o 
   6   8   1      109.68      139.88     19.39 o 
   7   8   1      131.89       85.91     23.24 o 
   8   8   1       26.03      -13.21     17.08 o 
   9   8   1       25.34       29.49     10.01 o 
  10   8   1       39.27       42.96      9.75 o 
   0   9   1     1365.46     1220.13     66.06 o 
   1   9   1        1.05        7.65      8.98 o 
   2   9   1      669.85      667.66     30.78 o 
   3   9   1       70.32       71.08     12.83 o 
   4   9   1      110.09      102.19     17.38 o 
   5   9   1      138.66      154.34     18.29 o 
   6   9   1      222.87      232.21     29.07 o 
   7   9   1       33.13       10.94     24.49 o 
   8   9   1       29.80       24.09     11.41 o 
   9   9   1       16.42       19.03     23.90 o 
   0  10   1     1435.30     1327.90     78.66 o 
   1  10   1       11.43        3.84     12.64 o 
   2  10   1      496.98      431.02     25.64 o 
   3  10   1      130.94      112.74     22.13 o 
   4  10   1      741.25      670.03     45.58 o 
   5  10   1       59.66       78.82     16.68 o 
   6  10   1      144.15      150.95     25.28 o 
   7  10   1        8.39       -6.38     16.93 o 
   8  10   1        1.95        0.00     14.37 o 
   9  10   1        0.60       -1.87      8.10 o 
   0  11   1      287.53      233.91     29.95 o 
   1  11   1       76.98       46.68     19.06 o 
   2  11   1      630.49      585.72     41.78 o 
   3  11   1      223.02      169.64     28.59 o 
   4  11   1      567.47      572.08     38.29 o 
   5  11   1       87.08       61.58     16.29 o 
   6  11   1       64.39       58.93     19.80 o 
   7  11   1       67.24       62.32     16.07 o 
   8  11   1       29.63       20.97     12.03 o 
   0  12   1        9.61       14.37     16.85 o 
   1  12   1       79.19       61.80     18.72 o 
   2  12   1       60.44       62.71     18.46 o 
   3  12   1       40.81       19.97     16.76 o 
   4  12   1       59.38       49.42     16.72 o 
   5  12   1       34.59       52.97     14.03 o 
   6  12   1       36.29       33.31     12.12 o 
   0  13   1        8.75        2.91     19.15 o 
   1  13   1       10.92        2.87     18.89 o 
   2  13   1        9.56       11.03     17.45 o 
   3  13   1       21.25       32.35      9.47 o 
   4  13   1        7.18        8.99     10.55 o 
   5  13   1        6.78       -5.51     14.54 o 
   0  14   1       64.53       65.58     11.77 o 
   1  14   1       36.77       30.74     10.42 o 
   2  14   1       76.70       84.18     12.94 o 
   0   0   2     7726.10     6321.31    336.32 o 
   1   0   2      819.33      663.91     22.45 o 
   2   0   2      470.12      467.97     12.44 o 
   3   0   2     1812.48     1657.58     32.97 o 
   4   0   2     1020.56     1042.91     24.68 o 
   5   0   2      845.10      803.92     49.98 o 
   6   0   2        1.49        0.06      9.76 o 
   7   0   2     2143.59     2238.07     50.45 o 
   8   0   2        5.00        7.52     21.30 o 
   9   0   2      134.10      111.69     17.45 o 
  10   0   2       12.34       34.70     11.55 o 
  11   0   2        0.00        2.73      8.12 o 
  12   0   2       28.04       27.75     10.59 o 
   0   1   2     3552.55     3256.46    122.78 o 
   1   1   2     5517.10     5695.91     70.01 o 
   2   1   2     3802.64     4003.71    109.00 o 
   3   1   2      821.23      804.50     37.95 o 
   4   1   2     1604.44     1573.72     31.17 o 
   5   1   2      348.21      339.01     17.02 o 
   6   1   2       33.25       35.83      8.42 o 
   7   1   2       73.11       92.78     12.66 o 
   8   1   2      184.44      192.69     42.19 o 
   9   1   2        3.41       -9.90     14.95 o 
  10   1   2       37.99       53.61     12.83 o 
  11   1   2       20.88       13.84      9.80 o 
  12   1   2       15.58       24.47      9.14 o 
   0   2   2        0.33        9.53      4.76 o 
   1   2   2     1789.79     1870.26     40.33 o 
   2   2   2      668.46      696.83     51.47 o 
   3   2   2     1798.07     1873.52     37.82 o 
   4   2   2     2667.50     2748.46    202.27 o 
   5   2   2      369.24      364.98     36.26 o 
   6   2   2      310.17      294.13     45.15 o 
   7   2   2       35.46       36.96     18.98 o 
   8   2   2       14.42        8.84     12.89 o 
   9   2   2       81.22       87.56     13.80 o 
  10   2   2      255.85      252.11     46.80 o 
  11   2   2       22.26       28.93     10.42 o 
  12   2   2        3.06      -11.16     11.16 o 
   0   3   2      126.03      130.42      8.64 o 
   1   3   2     2308.55     2297.51    111.73 o 
   2   3   2      407.90      470.04     15.33 o 
   3   3   2     1043.70     1070.35     25.43 o 
   4   3   2      868.32      838.87     72.03 o 
   5   3   2      357.32      426.42     49.86 o 
   6   3   2       56.20       43.05     10.27 o 
   7   3   2      105.36       70.89     26.58 o 
   8   3   2      289.96      281.22     21.85 o 
   9   3   2       92.89      119.91     17.20 o 
  10   3   2      188.95      175.48     19.62 o 
  11   3   2        8.39        2.21     11.26 o 
  12   3   2       19.08        6.12      9.17 o 
   0   4   2      826.29     1014.31     49.32 o 
   1   4   2      707.03      687.82     19.89 o 
   2   4   2     1692.59     1829.61     85.59 o 
   3   4   2      990.78     1199.83     29.17 o 
   4   4   2     1407.05     1559.68     75.93 o 
   5   4   2     1448.64     1565.26     85.99 o 
   6   4   2       70.72       69.29     21.80 o 
   7   4   2      163.89      132.98     21.14 o 
   8   4   2        2.82       22.43     15.61 o 
   9   4   2      153.32      161.79     29.45 o 
  10   4   2      856.28      911.41     35.51 o 
  11   4   2        4.37        6.62      9.30 o 
  12   4   2       72.55       77.67     16.94 o 
   0   5   2     2479.28     2619.07     52.11 o 
   1   5   2       17.86        7.25     10.54 o 
   2   5   2     4440.71     5183.79    271.96 o 
   3   5   2      341.55      374.81     23.59 o 
   4   5   2       60.86       85.41     15.94 o 
   5   5   2       64.78       69.42     24.12 o 
   6   5   2      880.79      899.25     32.88 o 
   7   5   2      417.52      405.23     54.05 o 
   8   5   2       25.68        1.71     15.95 o 
   9   5   2       35.72       27.86     18.08 o 
  10   5   2        4.47       20.83     16.35 o 
  11   5   2      105.28       84.91     11.96 o 
  12   5   2       27.89       27.82      6.64 o 
   0   6   2     5113.67     5913.02    262.00 o 
   1   6   2      241.01      278.64     41.34 o 
   2   6   2      222.39      237.47     16.06 o 
   3   6   2      497.27      532.95     23.18 o 
   4   6   2       15.73        9.96     11.65 o 
   5   6   2      135.49      166.52     16.84 o 
   6   6   2      463.78      435.39     48.78 o 
   7   6   2      192.04      201.96     19.67 o 
   8   6   2       50.97       66.71     40.77 o 
   9   6   2       11.75       31.29      8.14 o 
  10   6   2      201.78      215.52     18.11 o 
  11   6   2       10.03        0.74      9.55 o 
   0   7   2        8.91        5.54     10.30 o 
   1   7   2      191.97      248.01     16.60 o 
   2   7   2      241.03      222.35     15.70 o 
   3   7   2      273.40      281.58     18.50 o 
   4   7   2      382.88      415.60     22.65 o 
   5   7   2      164.18      173.06     16.33 o 
   6   7   2      147.55      156.83     17.87 o 
   7   7   2      391.63      367.27     25.37 o 
   8   7   2       91.59       76.17     18.91 o 
   9   7   2       29.94       38.59     10.53 o 
  10   7   2       21.39        6.93     11.31 o 
  11   7   2        3.16        5.06      7.60 o 
   0   8   2       33.37       19.08     10.20 o 
   1   8   2       29.39       62.57     11.18 o 
   2   8   2       44.26       16.06     15.03 o 
   3   8   2       64.27       46.22     21.24 o 
   4   8   2       65.59       80.65     13.37 o 
   5   8   2      165.89      183.09     16.82 o 
   6   8   2      233.73      246.57     22.90 o 
   7   8   2       60.32       80.33     14.17 o 
   8   8   2       17.81       12.57     11.70 o 
   9   8   2       40.90       22.46     10.53 o 
  10   8   2       41.58       53.73      9.63 o 
   0   9   2      305.27      291.66     34.17 o 
   1   9   2        2.46        1.95     10.59 o 
   2   9   2      256.18      293.51     33.98 o 
   3   9   2       80.72       68.86     20.89 o 
   4   9   2      113.00      126.74     16.15 o 
   5   9   2      231.65      258.04     21.34 o 
   6   9   2       20.48       35.78     14.46 o 
   7   9   2        4.01       16.85     10.46 o 
   8   9   2        2.73       -1.16     11.61 o 
   9   9   2       18.96       12.07      9.08 o 
   0  10   2        4.72       10.55     11.95 o 
   1  10   2       78.69       81.69     15.79 o 
   2  10   2     1775.14     1641.10     49.45 o 
   3  10   2      447.01      390.93     25.73 o 
   4  10   2      183.49      134.16     28.07 o 
   5  10   2      106.18      105.63     25.41 o 
   6  10   2      269.06      269.41     29.64 o 
   7  10   2       80.49       54.46     17.28 o 
   8  10   2       23.57        0.00     18.80 o 
   9  10   2        9.85       15.12      6.51 o 
   0  11   2     1185.31     1038.57     56.47 o 
   1  11   2      118.31       92.43     23.54 o 
   2  11   2       44.97       38.21     20.23 o 
   3  11   2      161.63      107.56     22.24 o 
   4  11   2       88.62       89.03     17.85 o 
   5  11   2      262.71      309.75     28.73 o 
   6  11   2      281.45      289.05     26.99 o 
   7  11   2        3.35        9.86      8.03 o 
   8  11   2       42.24       25.06     12.25 o 
   0  12   2      112.30       73.14     19.33 o 
   1  12   2        5.29      -10.55     21.93 o 
   2  12   2       37.65       13.72     19.97 o 
   3  12   2        3.35        0.00     19.62 o 
   4  12   2       55.99       48.46     17.85 o 
   5  12   2       10.71        8.94     12.98 o 
   6  12   2      106.49      106.03     17.33 o 
   0  13   2      108.88       95.25     18.89 o 
   1  13   2        0.42       -2.82     11.59 o 
   2  13   2        7.02      -13.50     15.02 o 
   3  13   2       11.81        9.94     13.16 o 
   4  13   2        6.95       -8.73     12.37 o 
   5  13   2       15.76        7.08     12.77 o 
   0  14   2        0.01       17.76      7.16 o 
   1  14   2       24.84       21.06      7.95 o 
   2  14   2       43.35       33.13     10.77 o 
   1   0   3     2858.73     2484.28     34.20 o 
   2   0   3    36396.18    41042.79    328.23 o 
   3   0   3      511.68      456.40     14.76 o 
   4   0   3      411.82      441.08     16.37 o 
   5   0   3      409.52      425.68     19.34 o 
   6   0   3      912.75      904.24     47.35 o 
   7   0   3       23.39       16.61     11.08 o 
   8   0   3       37.64       57.49     12.11 o 
   9   0   3       15.07       38.23      9.14 o 
  10   0   3        0.74        3.74     11.84 o 
  11   0   3        6.73        9.67     25.66 o 
  12   0   3        5.51       14.66     12.85 o 
   0   1   3      380.42      308.92     31.59 o 
   1   1   3     2831.23     2690.73     61.28 o 
   2   1   3    27242.76    31708.83    804.95 o 
   3   1   3     2563.35     2278.33     41.45 o 
   4   1   3      889.12      842.02     23.12 o 
   5   1   3     1889.48     1745.01     37.47 o 
   6   1   3      976.02     1042.05     31.47 o 
   7   1   3      247.91      235.96     17.88 o 
   8   1   3       53.62       40.91     12.76 o 
   9   1   3       35.25       44.77     11.67 o 
  10   1   3       59.53       64.43     13.90 o 
  11   1   3       25.89       32.41     10.39 o 
  12   1   3        1.94       10.58      8.39 o 
   0   2   3     2511.21     2536.61     84.79 o 
   1   2   3       96.59       70.39      6.99 o 
   2   2   3      529.88      530.27     15.28 o 
   3   2   3      418.26      452.73     15.58 o 
   4   2   3      427.64      421.18     17.40 o 
   5   2   3      778.50      742.25     25.03 o 
   6   2   3      244.67      227.20     16.51 o 
   7   2   3      449.81      421.32     21.88 o 
   8   2   3      250.23      236.73     19.44 o 
   9   2   3      386.60      389.33     23.85 o 
  10   2   3       24.60       20.51     10.99 o 
  11   2   3       32.68       28.71     10.58 o 
  12   2   3      108.87      138.84     13.34 o 
   0   3   3     1497.30     1342.09     26.83 o 
   1   3   3      159.03      183.29      9.84 o 
   2   3   3      103.63      101.33     11.25 o 
   3   3   3      165.78      169.33     10.99 o 
   4   3   3     1121.58     1203.32     68.53 o 
   5   3   3      418.67      442.66     21.42 o 
   6   3   3       47.47       57.54     10.18 o 
   7   3   3       75.25       71.99     10.50 o 
   8   3   3       43.55       42.99     21.04 o 
   9   3   3      119.62      130.18     31.79 o 
  10   3   3       57.73       63.56     12.88 o 
  11   3   3       16.15       19.12     10.38 o 
  12   3   3       57.21       78.39     11.10 o 
   0   4   3     2939.75     3395.44     55.17 o 
   1   4   3     1281.32     1454.12     29.12 o 
   2   4   3     3147.94     3679.97    187.87 o 
   3   4   3     1171.54     1387.17     32.27 o 
   4   4   3     1002.41     1064.02     32.55 o 
   5   4   3      456.15      498.95     22.65 o 
   6   4   3      122.68      108.03     13.88 o 
   7   4   3       47.69       40.25     13.10 o 
   8   4   3        1.51        7.42      9.49 o 
   9   4   3      209.76      184.44     56.18 o 
  10   4   3       53.33       69.16     13.37 o 
  11   4   3      202.19      221.48     17.30 o 
  12   4   3       30.93       25.12      9.49 o 
   0   5   3      250.50      270.98     14.97 o 
   1   5   3     1275.63     1558.67     83.56 o 
   2   5   3     2292.27     2366.25    116.72 o 
   3   5   3      487.22      562.10     22.00 o 
   4   5   3       87.00       96.05     11.71 o 
   5   5   3      837.53      900.95     31.30 o 
   6   5   3        2.14       22.64      9.30 o 
   7   5   3      467.63      457.79     26.53 o 
   8   5   3      536.86      568.67     53.68 o 
   9   5   3      189.34      199.43     18.26 o 
  10   5   3      129.34      136.62     13.79 o 
  11   5   3      166.83      180.63     16.11 o 
   0   6   3        6.94       15.39     13.44 o 
   1   6   3      253.73      291.10     27.54 o 
   2   6   3     2680.31     2834.28    136.46 o 
   3   6   3      191.15      205.78     15.96 o 
   4   6   3      962.51      938.93     31.87 o 
   5   6   3      377.85      385.43     22.61 o 
   6   6   3      149.68      149.54     21.59 o 
   7   6   3      283.45      267.94     21.26 o 
   8   6   3      115.98      102.00     15.46 o 
   9   6   3      156.32      148.42     17.13 o 
  10   6   3       64.72       80.13     10.89 o 
  11   6   3        9.03        4.14      9.24 o 
   0   7   3       19.86       18.20     11.40 o 
   1   7   3       11.40       21.60     21.14 o 
   2   7   3      716.33      810.38     38.98 o 
   3   7   3      549.01      636.79     27.28 o 
   4   7   3       72.58       61.56     20.30 o 
   5   7   3      417.97      451.18     25.44 o 
   6   7   3     1044.18     1085.18    102.78 o 
   7   7   3       60.13       68.20     17.83 o 
   8   7   3        2.60       -2.06     13.29 o 
   9   7   3       39.35       57.73     10.52 o 
  10   7   3       17.86       20.96      9.03 o 
  11   7   3       45.07       49.15      7.78 o 
   0   8   3      124.89      134.47     14.07 o 
   1   8   3       23.82        5.64      9.66 o 
   2   8   3      117.98      100.72     26.60 o 
   3   8   3      992.29      904.80     92.71 o 
   4   8   3       10.32       22.38      9.12 o 
   5   8   3       49.34       81.35     12.88 o 
   6   8   3      140.07      146.44     19.50 o 
   7   8   3      169.97      166.07     18.71 o 
   8   8   3      102.23      130.29     16.52 o 
   9   8   3       60.00       41.82     20.82 o 
  10   8   3       13.60       18.36      9.24 o 
   0   9   3      320.28      306.33     23.43 o 
   1   9   3      285.72      320.01     22.32 o 
   2   9   3       72.85       92.04     13.78 o 
   3   9   3       13.96       19.38     21.82 o 
   4   9   3      178.65      167.03     18.26 o 
   5   9   3      103.57      113.71     19.37 o 
   6   9   3      106.27       88.82     21.41 o 
   7   9   3      127.94      144.82     21.94 o 
   8   9   3       26.87       51.07     27.79 o 
   9   9   3        1.41       -7.55     10.58 o 
   0  10   3      720.69      719.41     32.39 o 
   1  10   3      208.23      217.47     20.03 o 
   2  10   3      236.24      239.30     38.72 o 
   3  10   3      192.69      222.40     26.46 o 
   4  10   3      668.06      679.43     44.66 o 
   5  10   3       65.38       89.76     16.20 o 
   6  10   3       56.61       90.84     18.50 o 
   7  10   3       22.37       20.54     13.94 o 
   8  10   3       35.34       42.38      8.74 o 
   9  10   3        2.30       -6.86     11.42 o 
   0  11   3      425.77      464.29     38.09 o 
   1  11   3        1.49      -11.51     17.54 o 
   2  11   3       17.43      -11.38     21.80 o 
   3  11   3       52.32       61.97     13.81 o 
   4  11   3      124.45      116.50     21.15 o 
   5  11   3       26.15       28.66     18.84 o 
   6  11   3      103.61      101.29     21.20 o 
   7  11   3       57.27       65.36     14.55 o 
   8  11   3        1.54       -6.82      7.64 o 
   0  12   3        0.76        3.47     17.45 o 
   1  12   3       36.39       13.85     13.85 o 
   2  12   3        8.38        6.73     15.11 o 
   3  12   3       83.13      102.89     17.46 o 
   4  12   3        5.78       17.80     11.33 o 
   5  12   3       22.53       36.52     11.68 o 
   6  12   3       32.80       51.20      9.86 o 
   0  13   3       14.29        2.78     13.94 o 
   1  13   3        9.32      -17.41     17.41 o 
   2  13   3       71.97       75.35     15.59 o 
   3  13   3       30.36       22.58     11.42 o 
   4  13   3       81.48       52.03     16.24 o 
   0  14   3       32.17       30.44     12.38 o 
   1  14   3       12.71       18.97     10.33 o 
   0   0   4    46617.17    49721.50   3341.86 o 
   1   0   4     3155.76     2532.41     37.78 o 
   2   0   4    11969.71    10592.91    107.61 o 
   3   0   4      608.26      509.27     16.43 o 
   4   0   4       13.43        6.42      8.17 o 
   5   0   4       52.46       40.61     18.30 o 
   6   0   4     1704.24     1633.89     39.75 o 
   7   0   4      228.47      232.00     17.78 o 
   8   0   4     1542.58     1529.33     76.65 o 
   9   0   4       17.07       10.87     15.37 o 
  10   0   4        4.39        0.12     15.52 o 
  11   0   4        0.15       22.17      7.40 o 
  12   0   4        5.60       11.09     10.16 o 
   0   1   4     6506.07     5874.28    460.33 o 
   1   1   4     3640.98     3172.89    136.88 o 
   2   1   4     7447.60     7307.55    142.32 o 
   3   1   4     4983.18     4773.08     67.46 o 
   4   1   4     1104.24     1166.88     45.68 o 
   5   1   4      214.36      204.55     21.25 o 
   6   1   4      155.98      161.10     14.03 o 
   7   1   4      401.16      423.40     22.71 o 
   8   1   4      298.94      311.79     24.10 o 
   9   1   4       93.86       91.69     17.42 o 
  10   1   4       65.67       73.46     13.71 o 
  11   1   4       17.14       10.99      9.92 o 
  12   1   4       31.49       35.20     11.22 o 
   0   2   4        1.40        2.94      6.62 o 
   1   2   4       50.26       66.16      6.60 o 
   2   2   4      569.14      567.54     26.45 o 
   3   2   4     2563.36     2604.28     48.64 o 
   4   2   4      542.87      523.08     25.00 o 
   5   2   4     1250.80     1372.62     41.43 o 
   6   2   4       26.97       18.91      9.58 o 
   7   2   4      270.61      319.16     20.60 o 
   8   2   4      316.50      258.76     20.29 o 
   9   2   4       85.11       80.15     14.30 o 
  10   2   4      227.78      227.86     20.54 o 
  11   2   4       92.89       95.25     13.43 o 
  12   2   4        5.93       12.08      6.52 o 
   0   3   4        5.43        4.37      8.15 o 
   1   3   4      546.07      588.92     17.20 o 
   2   3   4      803.23      822.35     21.43 o 
   3   3   4      190.68      245.67     13.90 o 
   4   3   4      347.34      416.86     18.64 o 
   5   3   4      309.03      268.32     17.53 o 
   6   3   4       79.50       76.12     10.97 o 
   7   3   4       13.54       18.59     11.55 o 
   8   3   4      145.82      130.76     19.48 o 
   9   3   4       57.43       34.25     29.62 o 
  10   3   4       24.73       21.91     16.80 o 
  11   3   4       40.19       56.91     11.35 o 
  12   3   4       14.08       15.85      7.70 o 
   0   4   4        2.63        5.47      7.07 o 
   1   4   4     2346.29     2456.78    146.32 o 
   2   4   4     2387.89     2637.44    182.28 o 
   3   4   4       97.13       96.48     11.00 o 
   4   4   4      174.32      189.93     14.74 o 
   5   4   4       52.81       49.11     10.86 o 
   6   4   4       32.98       14.87     11.53 o 
   7   4   4      184.55      162.06     17.88 o 
   8   4   4       79.27       87.60     14.42 o 
   9   4   4        3.58       12.73      9.81 o 
  10   4   4      195.38      183.30     33.30 o 
  11   4   4       31.64       24.87     10.36 o 
  12   4   4      144.67      148.65     28.13 o 
   0   5   4     5215.20     6115.50     88.80 o 
   1   5   4      183.37      198.74     13.34 o 
   2   5   4      577.75      657.63     23.23 o 
   3   5   4      330.87      350.23     20.09 o 
   4   5   4      499.47      572.63     30.44 o 
   5   5   4      310.33      348.06     41.76 o 
   6   5   4      636.94      683.73     38.48 o 
   7   5   4      210.97      226.20     30.31 o 
   8   5   4      138.63      163.12     17.94 o 
   9   5   4      191.96      166.41     17.55 o 
  10   5   4        0.24        8.07     15.11 o 
  11   5   4       51.17       52.83     11.39 o 
   0   6   4      729.18      716.27     43.77 o 
   1   6   4      107.40      111.24     13.19 o 
   2   6   4      113.54      125.50     23.87 o 
   3   6   4      225.99      308.05     18.32 o 
   4   6   4      136.11      135.40     16.70 o 
   5   6   4       15.11       20.35     10.50 o 
   6   6   4      628.39      639.59     30.81 o 
   7   6   4      750.71      754.65     34.20 o 
   8   6   4        5.47       28.39     10.53 o 
   9   6   4       20.31        9.79     13.51 o 
  10   6   4      149.66      132.30     14.87 o 
  11   6   4       14.19        8.02      8.88 o 
   0   7   4       15.56        6.69     12.15 o 
   1   7   4      456.43      429.88     22.49 o 
   2   7   4      238.71      265.20     24.12 o 
   3   7   4       62.63       84.45     12.42 o 
   4   7   4      367.14      384.39     40.39 o 
   5   7   4      146.83      132.97     17.10 o 
   6   7   4      148.11      178.94     20.29 o 
   7   7   4      193.54      211.35     19.40 o 
   8   7   4       23.03       13.03     15.36 o 
   9   7   4       56.10       52.49     11.98 o 
  10   7   4       47.22       39.63     20.45 o 
   0   8   4      206.01      194.28     16.66 o 
   1   8   4      120.92      178.02     16.15 o 
   2   8   4      410.24      441.25     23.95 o 
   3   8   4      390.69      407.97     43.42 o 
   4   8   4       28.38       27.36     16.65 o 
   5   8   4      270.39      276.50     20.95 o 
   6   8   4       49.07       69.17     22.82 o 
   7   8   4       34.17       41.68     12.87 o 
   8   8   4      188.49      160.99     32.48 o 
   9   8   4       93.51       95.97     13.34 o 
  10   8   4        8.45       10.32      8.53 o 
   0   9   4        4.90        0.00     10.82 o 
   1   9   4      408.15      450.91     26.41 o 
   2   9   4      945.61      992.31     36.97 o 
   3   9   4      306.17      367.64     40.16 o 
   4   9   4      472.90      428.24     49.60 o 
   5   9   4       32.99       46.24     18.89 o 
   6   9   4      143.12      145.26     25.11 o 
   7   9   4       10.44        0.28     12.38 o 
   8   9   4       22.83       11.47     12.27 o 
   9   9   4       50.32       60.63      9.77 o 
   0  10   4      216.96      188.20     17.63 o 
   1  10   4       82.92       52.50     16.37 o 
   2  10   4      233.74      268.66     44.78 o 
   3  10   4       68.23       69.35     16.07 o 
   4  10   4      301.04      307.60     30.77 o 
   5  10   4       52.88       61.27     18.19 o 
   6  10   4       91.91       95.46     20.11 o 
   7  10   4       46.78       41.69     14.20 o 
   8  10   4        7.88       17.38      6.55 o 
   0  11   4      296.78      271.00     28.43 o 
   1  11   4       10.46       11.33     19.67 o 
   2  11   4      256.58      214.68     27.64 o 
   3  11   4      161.70      148.53     25.46 o 
   4  11   4       84.96       92.94     20.28 o 
   5  11   4       99.37       96.46     18.59 o 
   6  11   4      202.63      202.88     22.16 o 
   7  11   4       83.86       88.08     14.29 o 
   0  12   4       63.28       79.47     18.33 o 
   1  12   4      245.92      258.96     25.51 o 
   2  12   4       20.12       13.11     23.66 o 
   3  12   4      102.26      101.81     17.03 o 
   4  12   4       69.57       41.91     18.50 o 
   5  12   4       15.54        7.47     12.98 o 
   6  12   4      109.90      123.63     15.25 o 
   0  13   4      140.21      126.89     18.03 o 
   1  13   4        0.65       -5.30     13.98 o 
   2  13   4      120.32      102.34     19.37 o 
   3  13   4      111.63      115.16     14.38 o 
   4  13   4        9.77       25.23     11.33 o 
   0  14   4       12.58        6.82     10.03 o 
   1   0   5     7520.96     6223.96     87.27 o 
   2   0   5     6718.33     6063.38     75.33 o 
   3   0   5     2141.31     1889.91     40.26 o 
   4   0   5      431.37      385.02     17.43 o 
   5   0   5      318.50      363.11     17.79 o 
   6   0   5      185.33      195.59     14.60 o 
   7   0   5      202.59      211.39     16.09 o 
   8   0   5       91.35       87.99     16.48 o 
   9   0   5      137.62      118.98     17.35 o 
  10   0   5       50.14       52.93     15.59 o 
  11   0   5        1.50        5.82      8.30 o 
  12   0   5        4.14       10.19     23.27 o 
   0   1   5      496.75      410.04     43.52 o 
   1   1   5      548.82      531.12     25.60 o 
   2   1   5     3621.97     3403.90    197.36 o 
   3   1   5      336.71      252.50     36.66 o 
   4   1   5      572.55      568.38     20.41 o 
   5   1   5      820.00      862.00     27.18 o 
   6   1   5      263.00      281.51     18.23 o 
   7   1   5       77.18       74.76     18.80 o 
   8   1   5       47.39       55.96     12.66 o 
   9   1   5       80.33       89.47     15.00 o 
  10   1   5        5.51      -11.70     11.70 o 
  11   1   5       38.12       24.36     11.59 o 
  12   1   5        7.81        0.06     29.72 o 
   0   2   5     1661.15     1381.57    145.41 o 
   1   2   5      544.39      448.20     15.10 o 
   2   2   5      318.41      310.40     13.41 o 
   3   2   5     1610.62     1736.53     37.42 o 
   4   2   5       59.00       75.66     10.31 o 
   5   2   5      668.91      632.38     23.87 o 
   6   2   5      345.82      358.64     20.03 o 
   7   2   5       64.87       69.44     13.50 o 
   8   2   5      126.20      125.25     15.93 o 
   9   2   5       53.65       72.42     12.43 o 
  10   2   5        6.68      -15.42     16.59 o 
  11   2   5       35.21       40.95      9.42 o 
  12   2   5        1.62       10.80      8.21 o 
   0   3   5      222.62      204.65     26.09 o 
   1   3   5     1047.60     1145.41     25.44 o 
   2   3   5      290.79      297.19     16.77 o 
   3   3   5      923.51      983.76     48.90 o 
   4   3   5     1162.53     1239.09     32.24 o 
   5   3   5     1165.44     1233.49    144.89 o 
   6   3   5       27.77       11.74     13.29 o 
   7   3   5       47.61       53.27     18.63 o 
   8   3   5       96.41       80.64     14.62 o 
   9   3   5       13.68       23.42     11.44 o 
  10   3   5       18.95        1.80     12.73 o 
  11   3   5       83.24       97.44     16.11 o 
  12   3   5      165.89      179.72     12.89 o 
   0   4   5     1431.44     1738.02     86.74 o 
   1   4   5      660.74      747.25     25.10 o 
   2   4   5      833.63      991.88    110.81 o 
   3   4   5      520.00      579.91     22.15 o 
   4   4   5      623.59      725.06     64.66 o 
   5   4   5       87.35      103.70     11.87 o 
   6   4   5      205.96      239.51     19.12 o 
   7   4   5      554.99      568.89     28.21 o 
   8   4   5      221.21      227.97     19.77 o 
   9   4   5       89.71      112.91     14.30 o 
  10   4   5       18.29       18.70      9.73 o 
  11   4   5       45.51       44.73     11.06 o 
  12   4   5        7.04        1.01      7.49 o 
   0   5   5     1062.38     1106.47     29.56 o 
   1   5   5      325.03      354.51     18.27 o 
   2   5   5      481.34      542.90     21.83 o 
   3   5   5       21.06        1.65     10.85 o 
   4   5   5      973.73     1111.74     33.73 o 
   5   5   5      495.15      587.73     26.86 o 
   6   5   5       89.98       93.78     18.54 o 
   7   5   5       31.62       11.23     35.45 o 
   8   5   5       31.19       67.87     11.97 o 
   9   5   5       38.93       45.98     20.28 o 
  10   5   5       47.25       55.13     15.74 o 
  11   5   5       48.46       70.81     17.87 o 
   0   6   5      269.64      287.81     27.23 o 
   1   6   5       60.56       51.21     11.24 o 
   2   6   5     2163.82     2416.31     83.28 o 
   3   6   5       38.83       43.94      8.63 o 
   4   6   5      105.41      148.48     15.23 o 
   5   6   5      119.09      139.56     33.58 o 
   6   6   5      102.26      126.88     14.03 o 
   7   6   5       11.52       28.12     10.55 o 
   8   6   5       75.64       78.33     32.70 o 
   9   6   5       80.48       71.72     24.34 o 
  10   6   5        5.97      -10.16     10.52 o 
  11   6   5       55.85       71.89      9.09 o 
   0   7   5       40.91        8.69     19.11 o 
   1   7   5       78.29       84.87     12.62 o 
   2   7   5      668.92      757.60     28.52 o 
   3   7   5       64.00       66.12     12.18 o 
   4   7   5       95.86      116.74     26.30 o 
   5   7   5      207.28      210.61     18.72 o 
   6   7   5      439.60      432.45     26.68 o 
   7   7   5      153.24      110.90     16.49 o 
   8   7   5      166.87      163.88     23.33 o 
   9   7   5       39.38       36.57     11.11 o 
  10   7   5       11.44       17.40      9.38 o 
   0   8   5     1110.75     1050.03     57.83 o 
   1   8   5      416.95      439.58     23.75 o 
   2   8   5      414.94      413.23     41.29 o 
   3   8   5       89.84       92.01     13.68 o 
   4   8   5      399.45      421.48     54.57 o 
   5   8   5       91.14       84.10     16.13 o 
   6   8   5        9.79       15.84     24.05 o 
   7   8   5       16.86       34.51     10.85 o 
   8   8   5       65.16       60.02     13.44 o 
   9   8   5       72.15       79.26     12.45 o 
  10   8   5       43.70       55.27      9.38 o 
   0   9   5     1341.14     1442.10     44.46 o 
   1   9   5      203.71      241.46     20.22 o 
   2   9   5      184.89      221.01     19.23 o 
   3   9   5       34.02       16.19     19.89 o 
   4   9   5      386.65      304.34     43.96 o 
   5   9   5       21.86       11.51     17.58 o 
   6   9   5       60.01       59.57     14.56 o 
   7   9   5      136.49      127.13     17.20 o 
   8   9   5      119.72      122.20     29.08 o 
   9   9   5       18.23       30.17      8.94 o 
   0  10   5      385.65      351.93     52.59 o 
   1  10   5      380.80      320.60     28.67 o 
   2  10   5      127.05      138.69     22.72 o 
   3  10   5      207.43      197.13     26.55 o 
   4  10   5      742.36      652.94     44.67 o 
   5  10   5      143.48      168.63     23.41 o 
   6  10   5       26.68       33.17     15.80 o 
   7  10   5       14.42       26.03      9.28 o 
   8  10   5       11.49       13.52      6.87 o 
   0  11   5       10.88       22.53     15.63 o 
   1  11   5       42.98       24.92     16.89 o 
   2  11   5       57.67       68.87     18.76 o 
   3  11   5      174.23      114.74     24.85 o 
   4  11   5       67.29       70.26     16.85 o 
   5  11   5       36.99       33.17     14.98 o 
   6  11   5       30.98       34.17     12.59 o 
   7  11   5       23.31       38.64     10.20 o 
   0  12   5       35.07       59.66     13.81 o 
   1  12   5        9.07       28.44     15.33 o 
   2  12   5       68.49       50.98     17.24 o 
   3  12   5       57.40       22.06     15.42 o 
   4  12   5       35.97       40.21     15.94 o 
   5  12   5       68.65       66.36     13.98 o 
   6  12   5       22.06       13.16     13.94 o 
   0  13   5       31.29       -7.69     20.32 o 
   1  13   5       55.76       21.80     16.02 o 
   2  13   5        5.92        7.16      9.25 o 
   3  13   5        6.39        2.17     10.85 o 
   4  13   5       18.29       11.12      9.81 o 
   0   0   6     4646.13     3585.97    278.15 o 
   1   0   6     3693.91     3020.26     53.35 o 
   2   0   6     1251.57     1080.49     57.34 o 
   3   0   6      129.05      124.90     10.29 o 
   4   0   6      134.10      120.25     27.00 o 
   5   0   6     2657.96     2626.30     50.19 o 
   6   0   6      111.95      114.34     19.00 o 
   7   0   6       27.22        5.19     11.91 o 
   8   0   6        2.70      -11.85     27.83 o 
   9   0   6       69.66       67.17     14.96 o 
  10   0   6        1.36        0.14      9.39 o 
  11   0   6       33.85       29.20      9.39 o 
  12   0   6       44.70       60.40      9.83 o 
   0   1   6     3617.80     2998.50    256.00 o 
   1   1   6      517.95      466.84     15.45 o 
   2   1   6      540.60      580.53     30.81 o 
   3   1   6     4285.35     4211.42    109.33 o 
   4   1   6     3447.17     3472.42     65.42 o 
   5   1   6      423.40      431.40     20.23 o 
   6   1   6        2.31        6.38      9.49 o 
   7   1   6      218.90      213.27     17.64 o 
   8   1   6      133.67      124.19     15.52 o 
   9   1   6       24.89       17.88     35.50 o 
  10   1   6       14.40       18.26     23.27 o 
  11   1   6       17.16       36.24      9.33 o 
  12   1   6       43.15       31.19     16.85 o 
   0   2   6       98.87      110.13      8.94 o 
   1   2   6     1814.48     1680.44     37.04 o 
   2   2   6     3440.87     3455.69    133.56 o 
   3   2   6      519.05      469.42     18.47 o 
   4   2   6     2222.39     2216.20     64.63 o 
   5   2   6      567.88      528.28     41.66 o 
   6   2   6      738.26      688.42     47.34 o 
   7   2   6      293.47      291.61     41.29 o 
   8   2   6      596.22      601.90     30.19 o 
   9   2   6       33.80       21.32     13.82 o 
  10   2   6       33.51       26.31     12.53 o 
  11   2   6      136.49      138.56     13.89 o 
  12   2   6        0.49        5.74      7.24 o 
   0   3   6      317.10      325.68     14.85 o 
   1   3   6     1367.84     1434.42     30.57 o 
   2   3   6      833.77      874.06     24.87 o 
   3   3   6      520.02      552.31     21.33 o 
   4   3   6      110.31      122.11     11.94 o 
   5   3   6      101.46       85.04     12.16 o 
   6   3   6       59.97       58.94     11.10 o 
   7   3   6      283.53      243.28     29.23 o 
   8   3   6       46.30       44.56     12.82 o 
   9   3   6      185.04      228.08     18.46 o 
  10   3   6       19.35       39.85     12.20 o 
  11   3   6       14.30       13.49      8.81 o 
  12   3   6        3.08       -0.12      7.19 o 
   0   4   6     1046.48     1162.27     53.58 o 
   1   4   6     1187.83     1182.68     45.45 o 
   2   4   6       98.36      103.76     10.49 o 
   3   4   6      691.73      770.29     41.69 o 
   4   4   6      511.70      504.03     49.33 o 
   5   4   6      512.56      524.53     33.52 o 
   6   4   6        7.50        7.34     10.81 o 
   7   4   6      448.63      414.44     24.55 o 
   8   4   6      268.27      232.46     24.25 o 
   9   4   6      342.86      360.43     44.58 o 
  10   4   6       25.98       11.40     11.61 o 
  11   4   6        2.06        0.14      8.47 o 
   0   5   6       22.65        2.11     13.13 o 
   1   5   6     1866.64     1969.73     41.69 o 
   2   5   6      798.32      838.43     27.23 o 
   3   5   6     1256.97     1347.14    110.84 o 
   4   5   6       41.63       53.04      9.92 o 
   5   5   6      304.15      285.09     18.78 o 
   6   5   6       63.37       44.77     35.44 o 
   7   5   6      536.94      485.86     59.56 o 
   8   5   6      333.31      307.18     22.78 o 
   9   5   6       30.99       35.84     23.01 o 
  10   5   6        2.52       11.40      8.74 o 
  11   5   6      103.90      108.43     12.42 o 
   0   6   6     2288.47     2542.52     50.59 o 
   1   6   6      864.72      965.54     32.54 o 
   2   6   6       29.46       41.63     10.51 o 
   3   6   6      123.81      123.90     12.81 o 
   4   6   6      168.49      163.76     31.28 o 
   5   6   6      395.93      391.19     28.35 o 
   6   6   6      463.89      480.76     26.09 o 
   7   6   6        2.68       22.83     12.70 o 
   8   6   6        2.19       13.65     11.21 o 
   9   6   6      134.35      121.76     17.27 o 
  10   6   6       14.29       -9.61     26.81 o 
  11   6   6        1.21        4.65      5.95 o 
   0   7   6      981.48      944.77     32.75 o 
   1   7   6       88.63       98.92     12.87 o 
   2   7   6      169.64      170.70     16.53 o 
   3   7   6      602.83      591.28     27.06 o 
   4   7   6      371.55      358.42     22.54 o 
   5   7   6      290.60      261.76     27.08 o 
   6   7   6       56.32       82.26     13.22 o 
   7   7   6       17.24       11.91     10.63 o 
   8   7   6       85.54       91.33     37.85 o 
   9   7   6       43.16       34.31     11.53 o 
  10   7   6        9.45       13.98      9.06 o 
   0   8   6      131.62      119.47     16.08 o 
   1   8   6      163.03      195.00     36.36 o 
   2   8   6      234.41      215.43     33.90 o 
   3   8   6        9.52       -2.70     10.77 o 
   4   8   6      473.29      515.16     27.78 o 
   5   8   6       89.58      115.93     16.10 o 
   6   8   6       86.52       98.07     14.71 o 
   7   8   6       51.16       40.49     12.22 o 
   8   8   6       29.91       42.56      9.38 o 
   9   8   6        3.89        0.24     11.92 o 
  10   8   6       47.13       60.18     15.57 o 
   0   9   6        1.53       -3.56     11.80 o 
   1   9   6      355.82      327.02     22.84 o 
   2   9   6       25.59       14.77     12.53 o 
   3   9   6      737.28      747.78     41.16 o 
   4   9   6      145.53      151.08     26.54 o 
   5   9   6      368.08      353.28     61.71 o 
   6   9   6      269.82      243.85     40.31 o 
   7   9   6       31.08       40.73      9.29 o 
   8   9   6        3.13       -5.18     12.53 o 
   9   9   6        7.04       10.08     14.00 o 
   0  10   6       40.35       42.32     22.99 o 
   1  10   6      249.17      197.25     28.72 o 
   2  10   6      609.16      540.20     39.60 o 
   3  10   6      447.50      410.80     37.49 o 
   4  10   6      213.17      242.24     25.33 o 
   5  10   6       71.43       70.31     19.06 o 
   6  10   6      186.98      195.35     42.21 o 
   7  10   6        2.65       -9.20      9.20 o 
   8  10   6       14.58       16.90      8.04 o 
   0  11   6       30.85       24.53     12.98 o 
   1  11   6       44.02       48.85     18.28 o 
   2  11   6      165.24      146.58     22.98 o 
   3  11   6        2.15        6.95     19.71 o 
   4  11   6       26.24       35.00     14.85 o 
   5  11   6       60.53       53.50     14.16 o 
   6  11   6       21.81       20.32     12.46 o 
   7  11   6       24.65       15.81     12.51 o 
   0  12   6       29.55       55.23     12.03 o 
   1  12   6       29.36        6.30     17.85 o 
   2  12   6       10.44        3.04     16.98 o 
   3  12   6       95.29      101.20     16.77 o 
   4  12   6       32.87       22.41      9.60 o 
   5  12   6       19.62       13.24     14.28 o 
   6  12   6       16.43        3.39      9.42 o 
   0  13   6       52.32       62.36     13.29 o 
   1  13   6       33.69       42.38     14.16 o 
   2  13   6        1.74       -8.90     12.59 o 
   3  13   6        0.01      -12.81     12.81 o 
   1   0   7        5.40        8.24      7.22 o 
   2   0   7      560.90      506.64     18.44 o 
   3   0   7     1081.80     1054.97     27.46 o 
   4   0   7      240.33      288.09     16.97 o 
   5   0   7       25.06       11.18      8.93 o 
   6   0   7      273.86      293.74     30.60 o 
   7   0   7        0.22       -0.90     10.87 o 
   8   0   7       37.80       28.90     11.82 o 
   9   0   7       63.94       53.28     16.07 o 
  10   0   7       28.95       23.71     16.52 o 
  11   0   7       21.28       21.89      8.65 o 
  12   0   7        4.36       -0.85      9.15 o 
   0   1   7      989.28      850.84     61.90 o 
   1   1   7      307.94      276.62     29.86 o 
   2   1   7      230.35      210.67     12.50 o 
   3   1   7      262.24      254.59     14.72 o 
   4   1   7     1213.02     1059.10     30.07 o 
   5   1   7     1243.89     1203.94     34.30 o 
   6   1   7      364.23      303.00     29.85 o 
   7   1   7      112.43       89.94     14.36 o 
   8   1   7       47.45       55.79     14.53 o 
   9   1   7       37.57       54.54     21.39 o 
  10   1   7       68.11       56.57     13.39 o 
  11   1   7       44.86       45.91     10.66 o 
  12   1   7       19.47       25.01     10.10 o 
   0   2   7     2141.09     1895.80    151.18 o 
   1   2   7      282.83      350.26     41.49 o 
   2   2   7      332.99      394.36     17.15 o 
   3   2   7      101.43       98.42     12.13 o 
   4   2   7      273.48      275.05     16.30 o 
   5   2   7      185.90      185.43     30.22 o 
   6   2   7      956.36      902.86     32.99 o 
   7   2   7      464.05      446.62     24.65 o 
   8   2   7      288.68      288.42     19.98 o 
   9   2   7      213.68      194.67     19.25 o 
  10   2   7      142.04      142.74     18.11 o 
  11   2   7       10.47        4.58     11.17 o 
  12   2   7       77.49       70.36      9.33 o 
   0   3   7      437.17      401.55     43.87 o 
   1   3   7        6.63       10.70     13.35 o 
   2   3   7      460.30      504.34     20.10 o 
   3   3   7      104.05      122.08     12.59 o 
   4   3   7      300.91      339.30     18.19 o 
   5   3   7        1.12       -0.36     10.11 o 
   6   3   7      136.47      121.95     29.00 o 
   7   3   7      308.82      276.75     35.58 o 
   8   3   7      548.89      567.98     28.73 o 
   9   3   7      159.45      171.71     21.07 o 
  10   3   7       75.60       56.40     13.09 o 
  11   3   7       24.80       40.49      7.59 o 
   0   4   7      789.24      952.10    105.72 o 
   1   4   7     1069.85     1081.44     29.40 o 
   2   4   7      840.87      891.71     27.30 o 
   3   4   7     1717.91     1845.33     99.19 o 
   4   4   7      352.74      374.32     34.85 o 
   5   4   7      260.51      224.33     17.47 o 
   6   4   7      321.06      282.50     21.46 o 
   7   4   7      153.72      148.39     18.05 o 
   8   4   7       26.88       31.07     13.49 o 
   9   4   7      418.69      411.44     54.07 o 
  10   4   7      143.63      142.82     22.29 o 
  11   4   7       89.81      103.40     11.64 o 
   0   5   7      154.99      150.31     12.76 o 
   1   5   7      495.19      557.70     42.39 o 
   2   5   7      141.85      156.88     13.41 o 
   3   5   7       48.96       70.32     10.67 o 
   4   5   7      694.48      680.34     28.01 o 
   5   5   7       55.25       43.38     13.90 o 
   6   5   7       54.93       68.21     12.81 o 
   7   5   7      501.67      433.09     27.28 o 
   8   5   7       16.32        3.85     12.12 o 
   9   5   7       30.50       17.48     13.99 o 
  10   5   7       87.07       82.74     12.63 o 
  11   5   7       92.92       85.29     11.17 o 
   0   6   7       16.50       14.89      9.42 o 
   1   6   7      143.28      160.17     40.64 o 
   2   6   7      311.36      337.09     19.67 o 
   3   6   7      162.49      140.94     14.63 o 
   4   6   7      105.25       94.21     18.92 o 
   5   6   7      548.92      501.66     26.23 o 
   6   6   7       54.21       89.19     12.69 o 
   7   6   7      120.66      121.35     14.29 o 
   8   6   7      238.29      277.81     20.89 o 
   9   6   7      181.81      171.43     23.66 o 
  10   6   7       21.27       34.93     16.78 o 
   0   7   7      218.92      251.06     46.82 o 
   1   7   7      159.18      168.61     16.55 o 
   2   7   7       47.45       44.97     19.24 o 
   3   7   7        2.36       13.83     15.59 o 
   4   7   7      121.20      127.67     15.19 o 
   5   7   7      711.87      709.63     52.74 o 
   6   7   7      134.14      141.96     16.83 o 
   7   7   7       85.43       69.06     13.54 o 
   8   7   7       30.47       32.63     13.13 o 
   9   7   7       21.12        5.93     11.67 o 
  10   7   7       14.54       15.90      8.26 o 
   0   8   7      885.63     1006.84     36.67 o 
   1   8   7      831.39      887.40     36.13 o 
   2   8   7       51.22       62.72     12.01 o 
   3   8   7      274.02      270.88     22.55 o 
   4   8   7      208.83      208.17     19.62 o 
   5   8   7      200.66      176.60     18.68 o 
   6   8   7       14.03       11.33     10.44 o 
   7   8   7        5.42        0.00     17.97 o 
   8   8   7      155.44      132.76     16.04 o 
   9   8   7       13.63       24.56      8.77 o 
   0   9   7      411.62      393.19     34.90 o 
   1   9   7      159.82      164.28     17.03 o 
   2   9   7       84.11       91.49     15.03 o 
   3   9   7       86.66       73.63     32.29 o 
   4   9   7      158.98      156.12     16.22 o 
   5   9   7      196.65      177.76     17.08 o 
   6   9   7       70.97       92.67     13.66 o 
   7   9   7       35.01       28.88     13.44 o 
   8   9   7       19.15       11.25      8.95 o 
   9   9   7       97.71      100.92     17.07 o 
   0  10   7      226.43      184.63     18.31 o 
   1  10   7      237.32      226.37     29.77 o 
   2  10   7       32.07       19.82     38.64 o 
   3  10   7       66.14       59.93     18.37 o 
   4  10   7      139.63      125.67     24.20 o 
   5  10   7       18.92       22.49     11.79 o 
   6  10   7       41.03       77.64     46.53 o 
   7  10   7       37.19       21.96     15.18 o 
   8  10   7       22.63        8.24      8.33 o 
   0  11   7      198.59      199.20     18.19 o 
   1  11   7        2.81       21.45      9.25 o 
   2  11   7       13.85       21.01     13.42 o 
   3  11   7       12.18      -13.46     14.54 o 
   4  11   7      181.08      215.72     25.33 o 
   5  11   7      125.56      127.45     20.76 o 
   6  11   7       79.40       88.36     15.35 o 
   7  11   7        7.10        7.76     13.46 o 
   0  12   7        0.16       15.57      8.03 o 
   1  12   7        5.54        0.00     14.72 o 
   2  12   7      131.78      136.92     18.24 o 
   3  12   7       54.76       66.53     14.07 o 
   4  12   7       27.63       38.56     11.12 o 
   5  12   7       55.64       49.72     11.94 o 
   0  13   7        3.35        4.43     12.50 o 
   1  13   7       56.60       70.92     15.11 o 
   2  13   7       62.11       43.47     14.24 o 
   3  13   7        5.54        5.43     11.29 o 
   0   0   8      141.23      124.29     11.60 o 
   1   0   8       78.26       68.76      9.56 o 
   2   0   8       25.55       25.08     10.38 o 
   3   0   8      283.94      208.95     15.28 o 
   4   0   8        3.67       20.11     10.05 o 
   5   0   8      517.13      514.04     24.10 o 
   6   0   8       48.83       31.91     10.24 o 
   7   0   8      431.69      390.08     26.09 o 
   8   0   8      107.32       83.66     20.11 o 
   9   0   8       13.18        0.43     16.29 o 
  10   0   8       10.08        6.66     11.00 o 
  11   0   8        6.31       14.65     13.35 o 
  12   0   8        5.18        6.46      6.41 o 
   0   1   8     5232.33     4637.42    376.69 o 
   1   1   8       65.26       56.26      8.95 o 
   2   1   8     2529.87     2307.37     50.33 o 
   3   1   8      990.28      925.82     27.33 o 
   4   1   8      872.75      873.78     28.16 o 
   5   1   8      502.25      522.14     22.56 o 
   6   1   8      194.73      202.52     16.68 o 
   7   1   8       38.68       47.54     12.79 o 
   8   1   8      274.61      276.68     23.10 o 
   9   1   8       67.07       64.59     16.11 o 
  10   1   8       45.36       33.26     12.31 o 
  11   1   8        7.31       -7.09     11.14 o 
  12   1   8       20.87       14.49      6.59 o 
   0   2   8       83.07       86.55     10.62 o 
   1   2   8      139.67      121.13     12.54 o 
   2   2   8      347.14      358.36     17.29 o 
   3   2   8      272.81      266.27     15.76 o 
   4   2   8     1252.54     1213.78     51.15 o 
   5   2   8      276.41      290.71     30.14 o 
   6   2   8       67.65       48.00     11.07 o 
   7   2   8      272.40      256.35     20.24 o 
   8   2   8      105.33      101.67     16.30 o 
   9   2   8      191.02      217.58     38.17 o 
  10   2   8       44.56       18.63     36.82 o 
  11   2   8       18.30       22.06      9.03 o 
   0   3   8      134.17      139.52     11.63 o 
   1   3   8      548.80      608.76     63.76 o 
   2   3   8      236.40      302.87     29.69 o 
   3   3   8      268.02      221.70     16.33 o 
   4   3   8      110.95      116.36     12.93 o 
   5   3   8      148.63      125.28     21.81 o 
   6   3   8      487.83      447.80     32.17 o 
   7   3   8      348.53      319.79     35.91 o 
   8   3   8       85.23       93.54     16.47 o 
   9   3   8       42.90       33.81     24.75 o 
  10   3   8       57.17       70.47     11.18 o 
  11   3   8        0.25        8.95      7.44 o 
   0   4   8       10.60        4.50      9.40 o 
   1   4   8     1054.36     1037.69     30.52 o 
   2   4   8      523.46      535.59     51.73 o 
   3   4   8       45.69       49.77     23.25 o 
   4   4   8      275.54      259.34     17.80 o 
   5   4   8      247.52      236.49     18.37 o 
   6   4   8      164.13      175.42     17.91 o 
   7   4   8       83.57      105.08     15.62 o 
   8   4   8       32.01       40.14     12.25 o 
   9   4   8       61.75       41.62     24.49 o 
  10   4   8       15.65        8.90     10.70 o 
  11   4   8       11.62       -0.93     10.15 o 
   0   5   8     1378.63     1284.70     35.82 o 
   1   5   8       41.31       52.97     10.16 o 
   2   5   8       45.43       47.19     10.98 o 
   3   5   8      156.85      196.18     14.89 o 
   4   5   8       22.46        0.37      9.93 o 
   5   5   8       21.18       41.61      8.58 o 
   6   5   8       59.80       69.27     12.37 o 
   7   5   8      334.36      341.33     42.49 o 
   8   5   8        1.00      -18.67     18.84 o 
   9   5   8      249.98      246.62     19.25 o 
  10   5   8       22.92       14.55     11.09 o 
  11   5   8        5.67        3.02      9.42 o 
   0   6   8       78.79       68.52     13.46 o 
   1   6   8      110.65       98.51     13.43 o 
   2   6   8       21.95       27.87     10.05 o 
   3   6   8      100.73       83.08     13.35 o 
   4   6   8      107.67      158.48     30.56 o 
   5   6   8      233.69      235.25     19.57 o 
   6   6   8       78.73       89.23     13.53 o 
   7   6   8      156.18      162.61     18.45 o 
   8   6   8      172.81      171.11     16.77 o 
   9   6   8       11.21        6.70     10.94 o 
  10   6   8        2.31        4.96      8.21 o 
   0   7   8      266.10      247.15     18.87 o 
   1   7   8       46.44       16.87     16.28 o 
   2   7   8      116.79      149.97     56.34 o 
   3   7   8       33.47       29.82     15.78 o 
   4   7   8      469.70      479.26     25.72 o 
   5   7   8      205.83      221.07     26.96 o 
   6   7   8       54.01       63.85     24.60 o 
   7   7   8        6.87        8.60     10.98 o 
   8   7   8       24.39       29.46     12.74 o 
   9   7   8       29.28       46.08     10.63 o 
  10   7   8       14.87        5.09     13.70 o 
   0   8   8      165.66      193.75     19.14 o 
   1   8   8       34.73       22.90     13.75 o 
   2   8   8      338.95      363.59     43.97 o 
   3   8   8      198.05      204.23     20.38 o 
   4   8   8      118.44      108.10     15.42 o 
   5   8   8       48.98       65.57     17.35 o 
   6   8   8       13.67       17.57     13.61 o 
   7   8   8       75.61       55.38     11.57 o 
   8   8   8      119.14      101.93     14.10 o 
   9   8   8       42.16       48.28     13.77 o 
   0   9   8      175.71      173.54     17.43 o 
   1   9   8      389.72      423.42     28.09 o 
   2   9   8      509.29      477.51     27.91 o 
   3   9   8       59.45       46.95      9.95 o 
   4   9   8        6.27       -1.66     11.61 o 
   5   9   8      146.87      142.87     23.83 o 
   6   9   8      195.34      197.93     17.95 o 
   7   9   8       19.35       22.14     21.25 o 
   8   9   8       97.93      116.01     16.18 o 
   0  10   8       10.75       36.82     17.00 o 
   1  10   8      356.30      343.67     24.73 o 
   2  10   8      289.51      279.39     46.20 o 
   3  10   8      199.73      218.79     19.08 o 
   4  10   8       43.25        9.01     15.44 o 
   5  10   8       23.12       33.10     15.02 o 
   6  10   8       30.22       14.48     11.02 o 
   7  10   8        2.75       -1.58      9.88 o 
   0  11   8        2.66        5.82      9.62 o 
   1  11   8       60.00       65.96     11.53 o 
   2  11   8      126.07      107.18     15.99 o 
   3  11   8        7.65       31.24     17.06 o 
   4  11   8       31.27       31.04     10.52 o 
   5  11   8       10.79       12.42      9.68 o 
   6  11   8      111.21      117.45     11.69 o 
   0  12   8       69.55       68.13     13.27 o 
   1  12   8       55.83       62.09      9.14 o 
   2  12   8       19.39        5.38     16.63 o 
   3  12   8       43.75       33.31     11.03 o 
   4  12   8        2.81       13.20     14.24 o 
   5  12   8        4.38        8.94     11.46 o 
   0  13   8        9.96       12.10      6.75 o 
   1  13   8        4.53       -3.91     12.33 o 
   2  13   8       13.46       35.00     10.16 o 
   1   0   9      333.87      312.97     16.57 o 
   2   0   9       25.96       25.38     10.16 o 
   3   0   9     1273.10     1061.51     41.30 o 
   4   0   9       24.77       22.70     11.91 o 
   5   0   9      313.65      293.28     18.41 o 
   6   0   9       28.32       17.01      9.38 o 
   7   0   9      572.15      557.32     28.61 o 
   8   0   9       18.86        0.00     14.49 o 
   9   0   9      258.05      246.24     19.87 o 
  10   0   9       28.97       25.52     10.49 o 
  11   0   9       59.60       61.65     10.27 o 
   0   1   9      196.91      174.24     13.04 o 
   1   1   9      654.93      659.11     91.40 o 
   2   1   9     1559.58     1497.28     35.20 o 
   3   1   9     3147.96     2755.44     55.82 o 
   4   1   9      260.79      224.80     15.27 o 
   5   1   9      278.01      197.41     17.34 o 
   6   1   9      156.33      164.42     39.84 o 
   7   1   9      141.74      122.33     14.31 o 
   8   1   9       13.61       -3.21     12.98 o 
   9   1   9       22.84       22.74     10.67 o 
  10   1   9        7.85        8.11     10.15 o 
  11   1   9       71.81       60.99     28.12 o 
   0   2   9       41.51       58.50      9.81 o 
   1   2   9      960.45     1007.88     70.85 o 
   2   2   9      923.74      902.52     65.14 o 
   3   2   9      338.12      346.31     19.01 o 
   4   2   9      414.94      362.78     19.85 o 
   5   2   9     1084.53      990.44     36.42 o 
   6   2   9       39.94       65.16     12.97 o 
   7   2   9       95.24       94.90     15.16 o 
   8   2   9       61.80       57.44     22.67 o 
   9   2   9      134.78      119.48     16.97 o 
  10   2   9      112.82       95.60     14.27 o 
  11   2   9       37.10       50.84     28.01 o 
   0   3   9      188.47      183.95     23.86 o 
   1   3   9     1244.23     1226.27     72.79 o 
   2   3   9       59.97       50.68     10.11 o 
   3   3   9       20.31       34.04     21.10 o 
   4   3   9      199.98      222.45     22.62 o 
   5   3   9      106.98       77.34     15.29 o 
   6   3   9       92.65       86.82     13.72 o 
   7   3   9      240.63      240.53     20.37 o 
   8   3   9      299.97      274.48     21.90 o 
   9   3   9       30.07       22.49     11.07 o 
  10   3   9       25.59        9.67     12.51 o 
  11   3   9       28.72       33.05      9.72 o 
   0   4   9       14.95       20.46     10.22 o 
   1   4   9      604.17      659.54     25.47 o 
   2   4   9      375.98      419.89     20.82 o 
   3   4   9       16.57        5.85      9.70 o 
   4   4   9      121.82      123.99     13.45 o 
   5   4   9       26.79       22.33     17.28 o 
   6   4   9      181.60      151.14     17.70 o 
   7   4   9      329.64      321.16     24.90 o 
   8   4   9       34.72       20.66     20.71 o 
   9   4   9       67.81       88.47     16.22 o 
  10   4   9      212.43      214.19     18.60 o 
  11   4   9       13.55       12.97      8.63 o 
   0   5   9       14.59       16.09      9.64 o 
   1   5   9      492.51      583.65     41.16 o 
   2   5   9      218.07      221.17     27.29 o 
   3   5   9       51.80       43.73     12.26 o 
   4   5   9      218.08      232.77     51.25 o 
   5   5   9      807.57      807.81     38.72 o 
   6   5   9      114.89       98.55     16.44 o 
   7   5   9      139.78      140.39     16.51 o 
   8   5   9       31.93       20.89     11.69 o 
   9   5   9       21.33       17.57      9.19 o 
  10   5   9        0.07        2.90      8.16 o 
   0   6   9      163.79      157.56     14.95 o 
   1   6   9      280.83      259.80     19.10 o 
   2   6   9      244.82      251.36     54.37 o 
   3   6   9      779.41      758.73     31.11 o 
   4   6   9       16.71       18.47     11.78 o 
   5   6   9      381.27      382.39     26.96 o 
   6   6   9       47.90       59.71     13.59 o 
   7   6   9       64.55       52.82     27.45 o 
   8   6   9       16.18       22.25     10.30 o 
   9   6   9       41.75       58.58     11.22 o 
  10   6   9        8.35       17.64      6.66 o 
   0   7   9      943.05      988.82     72.60 o 
   1   7   9       31.74       37.34     10.32 o 
   2   7   9      349.98      389.41     32.28 o 
   3   7   9      361.25      340.37     37.48 o 
   4   7   9      231.24      268.43     22.31 o 
   5   7   9      127.67      136.15     16.53 o 
   6   7   9      232.92      206.56     20.60 o 
   7   7   9       75.49       82.46     14.17 o 
   8   7   9       17.49       14.85     11.22 o 
   9   7   9       44.22       44.56     10.31 o 
   0   8   9      118.90      122.53     20.26 o 
   1   8   9      437.80      461.54     27.61 o 
   2   8   9      334.69      358.16     56.53 o 
   3   8   9      288.91      326.38     51.68 o 
   4   8   9      228.33      232.14     21.81 o 
   5   8   9       53.61       56.70     11.84 o 
   6   8   9       27.30        8.79     12.98 o 
   7   8   9      147.04      140.93     19.29 o 
   8   8   9       51.28       60.69     10.24 o 
   9   8   9       52.71       61.76      9.52 o 
   0   9   9        0.23       11.02     15.43 o 
   1   9   9      634.65      616.71     32.62 o 
   2   9   9      225.56      214.63     25.88 o 
   3   9   9      192.11      176.98     18.15 o 
   4   9   9       29.55       26.42     11.70 o 
   5   9   9       77.78       62.30     13.49 o 
   6   9   9       43.44       63.02     12.81 o 
   7   9   9       19.55       20.87      7.95 o 
   8   9   9       66.96       68.83      9.96 o 
   0  10   9       59.92       38.34     12.48 o 
   1  10   9       70.29       89.37     15.58 o 
   2  10   9      122.04      115.67     18.70 o 
   3  10   9       99.15       76.12     14.62 o 
   4  10   9      248.31      264.53     21.16 o 
   5  10   9       40.98       39.66     12.90 o 
   6  10   9       10.68        9.15     20.15 o 
   7  10   9        8.07       12.77      7.14 o 
   0  11   9        6.20       11.79      9.96 o 
   1  11   9      126.06      127.91     16.18 o 
   2  11   9       44.21       52.63     14.61 o 
   3  11   9       25.64       23.43     11.11 o 
   4  11   9       60.46       92.95     29.86 o 
   5  11   9       22.32       32.81     14.07 o 
   6  11   9       18.89       10.32      8.40 o 
   0  12   9        1.86        1.65     12.00 o 
   1  12   9        1.43       12.45     15.93 o 
   2  12   9       30.18       25.97      9.41 o 
   3  12   9        1.74        3.37      8.62 o 
   4  12   9       88.61       80.62     16.18 o 
   0  13   9        9.40        5.98      9.37 o 
   1  13   9       88.73       95.87     14.42 o 
   0   0  10     1066.65      972.45     45.17 o 
   1   0  10      651.28      568.40     30.25 o 
   2   0  10       88.63      107.55     11.16 o 
   3   0  10       80.77       72.16     10.32 o 
   4   0  10        9.01       19.93     15.46 o 
   5   0  10      147.06      163.72     15.56 o 
   6   0  10      133.73      154.26     15.77 o 
   7   0  10       66.96       65.17     12.98 o 
   8   0  10        0.49       -1.99      9.32 o 
   9   0  10        7.30       -1.37     10.66 o 
  10   0  10        1.73        1.54      9.57 o 
  11   0  10        5.24        4.97      8.20 o 
   0   1  10       14.63       25.15     15.13 o 
   1   1  10      165.99      137.36     22.83 o 
   2   1  10      150.38      139.12     31.26 o 
   3   1  10     1452.81     1424.00     37.65 o 
   4   1  10      164.96      190.04     14.87 o 
   5   1  10       32.05       13.98     11.59 o 
   6   1  10       28.55       48.79     29.50 o 
   7   1  10       12.70       19.10     29.63 o 
   8   1  10      187.01      158.77     31.76 o 
   9   1  10      184.40      212.26     23.05 o 
  10   1  10       15.61       39.18     16.17 o 
  11   1  10        1.30        3.89     12.13 o 
   0   2  10     2384.80     2242.99    280.22 o 
   1   2  10      389.68      479.04     32.08 o 
   2   2  10      982.49      884.33     63.72 o 
   3   2  10      515.20      477.39     28.61 o 
   4   2  10      346.08      311.64     19.91 o 
   5   2  10       94.61       86.83     13.71 o 
   6   2  10      957.49      871.30     34.31 o 
   7   2  10      181.59      150.15     16.47 o 
   8   2  10      153.88      151.21     18.02 o 
   9   2  10        0.39       10.12      9.34 o 
  10   2  10       34.90       29.95     11.27 o 
  11   2  10        7.47       17.78      8.12 o 
   0   3  10      259.63      273.87     56.05 o 
   1   3  10      606.39      557.25     64.74 o 
   2   3  10      372.72      357.92     24.92 o 
   3   3  10      218.42      223.72     15.63 o 
   4   3  10      123.58      144.44     15.11 o 
   5   3  10        7.23       13.98     10.45 o 
   6   3  10       24.50       13.58     10.99 o 
   7   3  10     1154.35     1016.07     59.02 o 
   8   3  10       93.07      104.26     14.51 o 
   9   3  10      131.90      144.12     22.85 o 
  10   3  10       67.63       69.43     10.67 o 
  11   3  10        7.96        7.38      8.63 o 
   0   4  10        0.10       -0.76      8.07 o 
   1   4  10      476.71      479.88     31.87 o 
   2   4  10      225.47      264.94     18.72 o 
   3   4  10      463.46      414.80     23.22 o 
   4   4  10       36.96       30.07     13.68 o 
   5   4  10      403.77      375.51     31.44 o 
   6   4  10      219.26      192.19     22.55 o 
   7   4  10       84.98       88.61     15.63 o 
   8   4  10      203.99      213.43     25.05 o 
   9   4  10       88.29      118.88     14.05 o 
  10   4  10       10.23        6.30      7.73 o 
   0   5  10      152.98      159.51     18.07 o 
   1   5  10      555.42      576.22     45.82 o 
   2   5  10      164.77      189.42     30.80 o 
   3   5  10       68.60       68.83     14.18 o 
   4   5  10       18.33        7.09     13.51 o 
   5   5  10      492.64      473.62     35.71 o 
   6   5  10       30.67       31.73     13.87 o 
   7   5  10      315.55      295.48     22.35 o 
   8   5  10      134.96      137.89     20.05 o 
   9   5  10      102.85       92.89     13.46 o 
  10   5  10       48.62       48.07     10.27 o 
   0   6  10      390.75      375.72     23.21 o 
   1   6  10      363.69      376.86     22.80 o 
   2   6  10        8.31       21.52     12.48 o 
   3   6  10      130.54      158.95     31.86 o 
   4   6  10       17.77        0.60     13.13 o 
   5   6  10      351.61      331.54     22.52 o 
   6   6  10       25.85       31.32     12.11 o 
   7   6  10       10.36       11.77     11.07 o 
   8   6  10       52.13       46.59     13.94 o 
   9   6  10       50.53       45.75     23.25 o 
  10   6  10        9.31       17.06      6.98 o 
   0   7  10      190.99      230.67     57.33 o 
   1   7  10       43.15       69.25     14.20 o 
   2   7  10       36.90       17.21     17.59 o 
   3   7  10      659.06      689.06     31.71 o 
   4   7  10       14.66       22.79      9.72 o 
   5   7  10       39.30       55.88     13.59 o 
   6   7  10      282.41      313.12     37.59 o 
   7   7  10       53.19       29.22     17.15 o 
   8   7  10       76.80       76.43     18.09 o 
   9   7  10       46.08       42.66      8.59 o 
   0   8  10      266.25      283.25     62.17 o 
   1   8  10       23.29       43.49     10.19 o 
   2   8  10      600.49      596.46     30.16 o 
   3   8  10      212.77      207.58     20.55 o 
   4   8  10        4.07        6.08     11.62 o 
   5   8  10        5.92       18.62     19.86 o 
   6   8  10      125.30      107.13     15.22 o 
   7   8  10        3.90       31.07     34.17 o 
   8   8  10        9.99       -1.11     10.14 o 
   9   8  10       19.62       17.72      8.42 o 
   0   9  10      124.47      120.65     23.28 o 
   1   9  10        8.44        2.27     12.37 o 
   2   9  10      319.04      331.01     29.43 o 
   3   9  10       99.76      132.54     16.43 o 
   4   9  10      107.76      119.94     16.34 o 
   5   9  10       15.57        1.91     11.33 o 
   6   9  10       44.27       48.03     10.81 o 
   7   9  10      142.11      135.95     13.69 o 
   8   9  10       77.16       81.79     10.16 o 
   0  10  10       14.31       13.39     11.80 o 
   1  10  10      512.65      564.78     41.59 o 
   2  10  10      235.44      253.81     21.90 o 
   3  10  10       99.70       82.15     14.77 o 
   4  10  10       18.43       14.22     10.33 o 
   5  10  10       89.46       83.15     11.29 o 
   6  10  10       17.62       13.36      8.53 o 
   7  10  10       86.72      103.51     15.22 o 
   0  11  10       30.61       36.62      9.46 o 
   1  11  10      154.35      167.19     17.51 o 
   2  11  10       26.23        5.86     12.41 o 
   3  11  10        8.83       31.70      8.71 o 
   4  11  10       18.56       28.08     10.46 o 
   5  11  10       36.97       24.45     11.72 o 
   0  12  10       34.25       32.84      8.89 o 
   1  12  10       29.20       22.12     12.09 o 
   2  12  10       67.36       61.94     11.28 o 
   3  12  10       28.71       37.57     10.49 o 
   1   0  11      150.22      110.39     18.90 o 
   2   0  11      448.21      459.61     58.92 o 
   3   0  11       26.15       18.72      9.62 o 
   4   0  11       36.25       18.15     12.10 o 
   5   0  11       43.56       42.22     11.83 o 
   6   0  11       96.00       93.38     14.08 o 
   7   0  11       80.62       51.52     13.57 o 
   8   0  11        1.41       15.42      8.26 o 
   9   0  11        4.25        4.99     10.35 o 
  10   0  11        0.06       -7.18     12.38 o 
  11   0  11       20.76       19.82     13.55 o 
   0   1  11      270.90      252.19     25.47 o 
   1   1  11       81.22       99.82     11.75 o 
   2   1  11       48.76       56.39     19.41 o 
   3   1  11      245.29      245.61     29.64 o 
   4   1  11      192.08      193.75     17.86 o 
   5   1  11      554.58      472.35     25.31 o 
   6   1  11       60.49       54.91     11.27 o 
   7   1  11       25.16       10.06     13.24 o 
   8   1  11       14.75       24.54      8.15 o 
   9   1  11       50.82       19.88     10.56 o 
  10   1  11       30.87       30.24      9.58 o 
  11   1  11        0.42        6.86      6.39 o 
   0   2  11      737.42      686.49     55.80 o 
   1   2  11       15.16       18.21      8.18 o 
   2   2  11      699.24      727.65     76.01 o 
   3   2  11      256.31      252.70     26.21 o 
   4   2  11       96.88       97.79     21.54 o 
   5   2  11      263.18      257.90     19.05 o 
   6   2  11      241.88      246.33     20.15 o 
   7   2  11       98.14       66.59     37.07 o 
   8   2  11      228.39      231.26     19.05 o 
   9   2  11       33.63       22.36      9.72 o 
  10   2  11       27.84       21.50      8.75 o 
  11   2  11       61.00       87.57     18.15 o 
   0   3  11       18.71       19.24      7.38 o 
   1   3  11      577.86      612.57     25.97 o 
   2   3  11      216.47      245.60     17.02 o 
   3   3  11       88.83       97.55     12.19 o 
   4   3  11       24.11       10.58     14.23 o 
   5   3  11       51.00       47.13      9.58 o 
   6   3  11      547.83      574.31     29.77 o 
   7   3  11      298.15      280.59     22.34 o 
   8   3  11       69.30       62.06     10.86 o 
   9   3  11       60.88       48.71     12.19 o 
  10   3  11       27.47       27.02      8.16 o 
   0   4  11      674.28      638.53     58.58 o 
   1   4  11      365.80      430.81     45.63 o 
   2   4  11      155.98      194.40     16.71 o 
   3   4  11       15.47       -9.92     14.12 o 
   4   4  11       29.37       16.23     24.66 o 
   5   4  11      301.86      308.15     29.64 o 
   6   4  11       63.78       61.14     13.36 o 
   7   4  11       76.30       63.13     14.81 o 
   8   4  11        4.77        4.29     12.74 o 
   9   4  11      118.50       91.48     12.83 o 
  10   4  11       41.32       52.78      8.41 o 
   0   5  11       33.17       39.71      9.65 o 
   1   5  11      168.44      152.58     15.10 o 
   2   5  11      131.11      136.90     24.28 o 
   3   5  11      591.16      618.65     28.45 o 
   4   5  11      132.12      135.30     16.09 o 
   5   5  11       33.10       11.44     12.46 o 
   6   5  11       20.46       17.87     11.92 o 
   7   5  11      221.45      242.33     20.26 o 
   8   5  11       29.42       46.71     16.65 o 
   9   5  11        1.44       -7.21     10.48 o 
  10   5  11       17.42       15.23      7.31 o 
   0   6  11       92.29       86.43     15.02 o 
   1   6  11       15.37       11.98      8.57 o 
   2   6  11       22.39       25.57     11.34 o 
   3   6  11      150.57      145.80     21.63 o 
   4   6  11       28.36       37.19     10.99 o 
   5   6  11      298.48      331.59     23.62 o 
   6   6  11       12.51       25.67      7.87 o 
   7   6  11       48.41       50.76     13.74 o 
   8   6  11       30.46       30.17     11.80 o 
   9   6  11       89.47      105.94     11.70 o 
   0   7  11       51.19       57.11     30.16 o 
   1   7  11       81.15       63.18     15.50 o 
   2   7  11      354.18      412.62     71.32 o 
   3   7  11      103.04       99.07     15.30 o 
   4   7  11      107.07      118.34     14.64 o 
   5   7  11       24.32       14.76     12.14 o 
   6   7  11       25.34       20.51      9.58 o 
   7   7  11       17.68       27.27      9.55 o 
   8   7  11       17.01       25.75      7.23 o 
   9   7  11       12.04       21.24      6.31 o 
   0   8  11      572.34      604.82     62.94 o 
   1   8  11       69.42       69.22     22.84 o 
   2   8  11      249.43      253.33     27.62 o 
   3   8  11      346.27      336.65     59.45 o 
   4   8  11      109.58      137.71     15.45 o 
   5   8  11      150.53      146.65     16.38 o 
   6   8  11       68.39       68.24     15.72 o 
   7   8  11       28.24       40.04      9.35 o 
   8   8  11       87.05       77.13     11.42 o 
   0   9  11       39.69       43.38     12.27 o 
   1   9  11      445.25      453.50     26.14 o 
   2   9  11       43.19       65.16     38.21 o 
   3   9  11      169.90      168.47     28.80 o 
   4   9  11       30.21       48.03     23.92 o 
   5   9  11       50.75       60.75     10.52 o 
   6   9  11        7.66       16.83      9.35 o 
   7   9  11        0.67       -0.71      7.60 o 
   0  10  11      106.62      112.23     30.32 o 
   1  10  11       28.51        7.30     15.04 o 
   2  10  11       26.52       41.25     10.40 o 
   3  10  11       72.32       64.59     13.09 o 
   4  10  11       23.91        6.14     26.62 o 
   5  10  11        2.26       12.78     11.40 o 
   6  10  11       33.12       40.30      9.71 o 
   0  11  11      156.22      159.88     15.33 o 
   1  11  11       20.69       28.90     15.50 o 
   2  11  11       29.17       17.42     12.68 o 
   3  11  11       52.07       44.08      9.57 o 
   4  11  11       26.29        2.30     13.85 o 
   5  11  11        7.21        5.34      8.57 o 
   0  12  11        0.02       -1.27      8.56 o 
   1  12  11        7.84       13.95      6.66 o 
   2  12  11        0.03       -0.63      8.05 o 
   0   0  12      483.13      401.87     28.76 o 
   1   0  12       15.87        3.60      9.65 o 
   2   0  12        6.35       11.30      6.49 o 
   3   0  12      565.41      548.68     27.02 o 
   4   0  12       23.06        3.65     10.69 o 
   5   0  12       39.52       43.03     10.74 o 
   6   0  12        1.23        2.26     19.08 o 
   7   0  12       68.55       54.62     13.51 o 
   8   0  12       28.73       -5.05     14.03 o 
   9   0  12       44.76       36.31     11.00 o 
  10   0  12       26.40       45.23     20.36 o 
   0   1  12       26.57       16.50      8.95 o 
   1   1  12       58.35       37.04     11.32 o 
   2   1  12       90.97       87.31     11.34 o 
   3   1  12      224.78      221.61     18.16 o 
   4   1  12       72.43       74.25     16.72 o 
   5   1  12      772.37      758.79     31.87 o 
   6   1  12       28.19       40.46      9.37 o 
   7   1  12      347.98      299.46     26.71 o 
   8   1  12       27.35       12.40     13.69 o 
   9   1  12       48.89       51.54     11.00 o 
  10   1  12       53.01       59.19     12.22 o 
   0   2  12      629.05      618.43     40.99 o 
   1   2  12      501.58      506.01     58.02 o 
   2   2  12       74.51       70.15     11.44 o 
   3   2  12      153.84      113.64     17.31 o 
   4   2  12       91.23       85.62     13.08 o 
   5   2  12       38.11       57.83     11.93 o 
   6   2  12      404.56      412.68     37.96 o 
   7   2  12       73.30       74.25     22.86 o 
   8   2  12       64.76       36.84     13.29 o 
   9   2  12       42.13       42.89     11.58 o 
  10   2  12       34.18       42.76      9.56 o 
   0   3  12      171.26      208.92     18.68 o 
   1   3  12      173.95      167.98     15.08 o 
   2   3  12        7.87       22.44     15.80 o 
   3   3  12      214.97      228.25     34.98 o 
   4   3  12      179.22      184.08     17.01 o 
   5   3  12      222.92      207.50     18.62 o 
   6   3  12      211.71      190.55     35.72 o 
   7   3  12       69.31       39.12     16.33 o 
   8   3  12       18.61       35.65     10.39 o 
   9   3  12       31.16       20.72     11.67 o 
  10   3  12      112.77      108.84     14.05 o 
   0   4  12      229.10      222.61     17.96 o 
   1   4  12       54.41       57.52     11.38 o 
   2   4  12      253.19      197.88     30.55 o 
   3   4  12      328.05      329.27     37.86 o 
   4   4  12      176.30      169.16     16.10 o 
   5   4  12      125.39      168.59     16.87 o 
   6   4  12       25.91       24.77     11.68 o 
   7   4  12      170.81      172.87     24.46 o 
   8   4  12       34.61       36.46      9.41 o 
   9   4  12        0.65       -4.12      7.22 o 
  10   4  12        8.19       20.94      7.92 o 
   0   5  12      440.34      392.83     40.40 o 
   1   5  12      397.78      434.79     26.94 o 
   2   5  12       23.71       34.91     10.94 o 
   3   5  12       76.24       78.20     15.34 o 
   4   5  12       79.23       85.23     15.24 o 
   5   5  12      149.98      134.46     18.92 o 
   6   5  12       24.58       30.67      9.95 o 
   7   5  12      112.38       90.70     22.13 o 
   8   5  12       52.40       42.57     11.56 o 
   9   5  12       12.34        6.92      7.51 o 
   0   6  12       84.09       68.19     24.28 o 
   1   6  12      143.87      161.18     16.09 o 
   2   6  12       57.74       77.87     13.03 o 
   3   6  12      201.13      181.74     19.38 o 
   4   6  12       53.30       69.84     12.83 o 
   5   6  12       78.11       71.13     14.56 o 
   6   6  12      245.65      273.96     27.57 o 
   7   6  12      104.93      100.30     17.94 o 
   8   6  12       47.56       68.13     10.13 o 
   9   6  12       45.84       33.08      9.03 o 
   0   7  12        0.55       -0.61     21.36 o 
   1   7  12      112.38      162.46     16.09 o 
   2   7  12      106.64      101.47     15.85 o 
   3   7  12      218.44      250.22     44.08 o 
   4   7  12       34.82       17.12     23.66 o 
   5   7  12       60.35       63.61     13.35 o 
   6   7  12       29.49       23.83     23.40 o 
   7   7  12       61.57       65.26     14.48 o 
   8   7  12       17.35       30.53      8.42 o 
   0   8  12        0.35      -13.08     13.08 o 
   1   8  12      566.42      573.42     28.80 o 
   2   8  12       69.60       78.61     12.90 o 
   3   8  12      106.07      104.48     16.83 o 
   4   8  12       85.02       68.20     13.41 o 
   5   8  12      186.87      184.51     18.92 o 
   6   8  12       11.50        5.10     10.78 o 
   7   8  12        3.30        4.24      8.63 o 
   8   8  12       13.77      -10.08     10.17 o 
   0   9  12      395.78      381.03     37.05 o 
   1   9  12      283.95      275.81     21.87 o 
   2   9  12       16.75        8.65     16.19 o 
   3   9  12       91.14       98.98     29.88 o 
   4   9  12       10.40        9.65     10.74 o 
   5   9  12       62.58       65.20     11.98 o 
   6   9  12       49.63       40.96     15.31 o 
   7   9  12       10.03       15.92      7.03 o 
   0  10  12       22.02       34.00     11.06 o 
   1  10  12       49.97       45.74     13.37 o 
   2  10  12       27.45       35.46      8.83 o 
   3  10  12       14.54       12.97     10.33 o 
   4  10  12       21.40       31.92      8.33 o 
   5  10  12       24.90        9.88      8.58 o 
   6  10  12        6.00        6.89     10.42 o 
   0  11  12        1.44      -11.16     11.16 o 
   1  11  12        5.93       -6.09     10.47 o 
   2  11  12      137.32      107.88     13.97 o 
   3  11  12        8.79       16.62      7.87 o 
   4  11  12       63.70       59.71      9.17 o 
   0  12  12        1.48        1.03      7.06 o 
   1  12  12       28.55       30.66     10.94 o 
   1   0  13        5.47       11.01     10.34 o 
   2   0  13      183.17      152.40     21.92 o 
   3   0  13      310.25      307.04     21.55 o 
   4   0  13       14.25       26.28      8.14 o 
   5   0  13      168.00      207.38     18.20 o 
   6   0  13        7.31       -0.28      9.36 o 
   7   0  13        6.85       24.11      9.83 o 
   8   0  13       23.90       28.71      9.69 o 
   9   0  13      157.64      189.47     16.89 o 
  10   0  13        1.78       -0.78      8.43 o 
   0   1  13        0.63        9.08      9.23 o 
   1   1  13       39.76       72.98     22.88 o 
   2   1  13       40.05       50.99     11.40 o 
   3   1  13       42.08       59.98     15.44 o 
   4   1  13       29.86       34.24     13.63 o 
   5   1  13      380.40      386.08     25.15 o 
   6   1  13      107.29      111.49     14.95 o 
   7   1  13      279.31      256.03     26.10 o 
   8   1  13       96.85      112.91     19.94 o 
   9   1  13        0.79       -3.10      8.74 o 
  10   1  13       11.04        6.24      7.27 o 
   0   2  13       18.65       23.78      9.46 o 
   1   2  13      136.85      160.76     23.20 o 
   2   2  13      131.03      132.63     25.87 o 
   3   2  13       23.01       14.81     16.48 o 
   4   2  13      815.88      767.42     62.24 o 
   5   2  13      892.23     1000.65     37.87 o 
   6   2  13      149.01      136.66     16.37 o 
   7   2  13       57.10       37.62     14.43 o 
   8   2  13       85.30       76.23     13.29 o 
   9   2  13        1.12        7.13      9.31 o 
  10   2  13       15.82       38.19      8.21 o 
   0   3  13      169.51      154.89     16.74 o 
   1   3  13      177.92      138.27     26.07 o 
   2   3  13      165.26      182.01     34.17 o 
   3   3  13      442.72      411.24     41.05 o 
   4   3  13       62.19       65.21     12.48 o 
   5   3  13      636.91      597.66     30.55 o 
   6   3  13       63.06       45.36     12.48 o 
   7   3  13      197.35      194.90     17.99 o 
   8   3  13      234.04      207.90     23.18 o 
   9   3  13       42.35       44.57     15.96 o 
  10   3  13       21.00       16.70     17.95 o 
   0   4  13       29.60       12.24     13.10 o 
   1   4  13       29.25       34.27     11.03 o 
   2   4  13      305.21      382.60     24.56 o 
   3   4  13       25.91       44.83     11.07 o 
   4   4  13      108.83       97.32     14.89 o 
   5   4  13      246.88      202.22     18.62 o 
   6   4  13       15.34       21.72      8.69 o 
   7   4  13        7.10        6.43     11.12 o 
   8   4  13       59.16       43.14     12.05 o 
   9   4  13       30.57       32.52      8.27 o 
   0   5  13       47.48       40.80     13.72 o 
   1   5  13      434.55      408.38     25.39 o 
   2   5  13       61.72       34.49     23.69 o 
   3   5  13       32.20       26.69     13.01 o 
   4   5  13        7.80       -8.00     11.15 o 
   5   5  13      257.36      269.87     21.29 o 
   6   5  13       77.01       89.58     14.89 o 
   7   5  13        6.94        7.56     10.15 o 
   8   5  13        0.13       -4.00     10.79 o 
   9   5  13        2.21       -2.31      8.65 o 
   0   6  13      281.82      312.97     23.05 o 
   1   6  13       59.20       28.82     36.28 o 
   2   6  13      259.08      237.40     21.66 o 
   3   6  13     1080.39     1125.50     96.84 o 
   4   6  13      178.81      199.85     18.68 o 
   5   6  13      119.47      130.34     25.13 o 
   6   6  13       65.54       63.13     14.74 o 
   7   6  13       24.74       35.26     10.39 o 
   8   6  13        7.97       -2.55     11.33 o 
   9   6  13       10.51       12.86      6.65 o 
   0   7  13       28.47       43.02     10.48 o 
   1   7  13      140.29      138.50     17.64 o 
   2   7  13       91.99       77.13     14.41 o 
   3   7  13      221.61      228.42     19.32 o 
   4   7  13      387.99      419.45     67.70 o 
   5   7  13       43.27       58.84     10.00 o 
   6   7  13       91.06       76.14     14.28 o 
   7   7  13        5.14        5.47      6.98 o 
   8   7  13       14.43        5.33      9.67 o 
   0   8  13      314.63      322.70     22.19 o 
   1   8  13       82.55       64.58     14.02 o 
   2   8  13      101.87      119.26     21.06 o 
   3   8  13       37.69       23.94     10.79 o 
   4   8  13      172.88      169.05     16.07 o 
   5   8  13       45.34       47.81     11.08 o 
   6   8  13       40.50       68.40     19.74 o 
   7   8  13        4.73        7.45      8.06 o 
   0   9  13        0.80       -8.78     14.33 o 
   1   9  13        0.70       -4.74     11.56 o 
   2   9  13        9.00        6.19     12.10 o 
   3   9  13       34.38       33.25     11.51 o 
   4   9  13       94.47      104.11     12.73 o 
   5   9  13       17.28       -3.90     12.57 o 
   6   9  13       33.19       41.78     10.51 o 
   0  10  13       48.82       59.47     15.48 o 
   1  10  13       70.01       77.14     14.98 o 
   2  10  13       18.64        2.67     11.64 o 
   3  10  13        8.43       -0.06      9.07 o 
   4  10  13        4.67       -1.12      9.35 o 
   5  10  13       73.61       95.55     13.75 o 
   0  11  13        1.39       -7.30     20.32 o 
   1  11  13       15.46        9.57     10.03 o 
   2  11  13        0.14        7.22      7.22 o 
   3  11  13        4.21       -5.05      7.80 o 
   0   0  14        6.21        6.12     12.51 o 
   1   0  14       13.12       12.51      8.50 o 
   2   0  14       28.18       20.66     13.11 o 
   3   0  14      234.99      195.07     17.45 o 
   4   0  14        0.01        2.59     13.87 o 
   5   0  14        7.04        6.57     13.40 o 
   6   0  14        7.60       13.62      8.94 o 
   7   0  14      111.27       90.14     15.42 o 
   8   0  14       18.15        7.54     15.54 o 
   9   0  14        2.03       -2.88      7.96 o 
  10   0  14       13.07       22.68     13.76 o 
   0   1  14       39.53       39.94     26.64 o 
   1   1  14       82.43       82.21     15.70 o 
   2   1  14      187.57      165.48     27.42 o 
   3   1  14      133.83       95.73     22.52 o 
   4   1  14       98.98       83.39     14.77 o 
   5   1  14      141.66      118.22     16.87 o 
   6   1  14      112.98       99.95     14.71 o 
   7   1  14       82.78       74.29     27.75 o 
   8   1  14       31.31       29.56     21.12 o 
   9   1  14       15.19        7.33     10.02 o 
  10   1  14        8.12       12.65      6.68 o 
   0   2  14       30.84       49.14     12.14 o 
   1   2  14      229.56      200.04     26.40 o 
   2   2  14      104.81      135.70     32.42 o 
   3   2  14       54.30       56.05     12.01 o 
   4   2  14      455.86      466.23     53.80 o 
   5   2  14        8.13        9.29     10.84 o 
   6   2  14      246.26      247.88     20.08 o 
   7   2  14       14.47       11.48     10.18 o 
   8   2  14       14.04       11.82     11.38 o 
   9   2  14        9.67       16.59      7.83 o 
   0   3  14     1487.74     1443.81    109.76 o 
   1   3  14      386.70      377.24     34.61 o 
   2   3  14       62.56       44.43     11.30 o 
   3   3  14      223.94      179.70     41.97 o 
   4   3  14       19.02       12.75     11.19 o 
   5   3  14      106.28      105.68     15.97 o 
   6   3  14       21.05       27.47     13.18 o 
   7   3  14       46.33       34.40     15.13 o 
   8   3  14        0.35       17.17     21.60 o 
   9   3  14        0.93       -8.34      8.34 o 
   0   4  14        5.45        4.43     11.16 o 
   1   4  14      115.60      109.74     15.90 o 
   2   4  14        4.36       12.52      9.38 o 
   3   4  14      385.44      428.47     31.80 o 
   4   4  14        3.40        1.26     12.17 o 
   5   4  14      113.19      143.91     15.38 o 
   6   4  14       25.10       -0.39     15.48 o 
   7   4  14       34.67       40.52     11.72 o 
   8   4  14       21.46       32.54      9.42 o 
   9   4  14        1.09        0.06      8.59 o 
   0   5  14      123.61      132.12     16.93 o 
   1   5  14      123.67      121.37     17.46 o 
   2   5  14       48.23       43.27     13.61 o 
   3   5  14       99.16       97.98     13.38 o 
   4   5  14       15.93       25.40     13.83 o 
   5   5  14      154.86      152.56     19.08 o 
   6   5  14       59.01       77.36     19.54 o 
   7   5  14       27.04       43.45      9.82 o 
   8   5  14        0.95        9.64      5.55 o 
   9   5  14       10.19       17.56      8.97 o 
   0   6  14      179.02      193.13     18.02 o 
   1   6  14      193.38      213.95     18.48 o 
   2   6  14       64.96       85.47     15.25 o 
   3   6  14       93.29       64.81     16.00 o 
   4   6  14        9.82       19.37     20.97 o 
   5   6  14      105.71      107.28     14.04 o 
   6   6  14       10.54       16.35     11.33 o 
   7   6  14       37.03       55.51      9.82 o 
   8   6  14       19.68       26.51     13.07 o 
   0   7  14        4.28       13.14     11.60 o 
   1   7  14      143.62      169.21     29.52 o 
   2   7  14      184.10      174.49     26.70 o 
   3   7  14       25.00       36.00     12.82 o 
   4   7  14       31.45       49.65     12.20 o 
   5   7  14       36.44       38.13     18.35 o 
   6   7  14      103.15       97.79     12.43 o 
   7   7  14        4.66        0.53     10.51 o 
   0   8  14      367.62      369.43     39.26 o 
   1   8  14      136.86      137.79     17.22 o 
   2   8  14       84.32       63.77     12.92 o 
   3   8  14      114.77       90.03     15.42 o 
   4   8  14       62.09       72.63     12.54 o 
   5   8  14       14.22       25.21     11.48 o 
   6   8  14       26.81       46.41     12.94 o 
   7   8  14       55.11       53.25      8.88 o 
   0   9  14      262.28      233.61     18.96 o 
   1   9  14      147.14      147.53     18.14 o 
   2   9  14       48.73       49.80     17.89 o 
   3   9  14       42.61       65.42     23.69 o 
   4   9  14       11.99       13.60      8.54 o 
   5   9  14       15.13       22.92      6.60 o 
   0  10  14       25.97       13.83     21.91 o 
   1  10  14      119.34      103.72     13.21 o 
   2  10  14       27.93       32.95      9.57 o 
   3  10  14       56.94       60.60     10.10 o 
   4  10  14        0.17       -0.12      8.17 o 
   0  11  14      111.04       86.68     11.86 o 
   1  11  14       17.55        7.38     10.66 o 
   1   0  15        1.29       10.58      9.79 o 
   2   0  15       97.64       90.84     13.00 o 
   3   0  15      729.79      645.71     31.36 o 
   4   0  15       23.65        8.77     14.40 o 
   5   0  15      257.44      257.49     20.14 o 
   6   0  15        4.77       14.86      6.71 o 
   7   0  15       42.47       39.78     19.65 o 
   8   0  15       31.08       41.02     20.26 o 
   9   0  15        2.67       10.16      9.90 o 
   0   1  15       26.87       29.58     10.86 o 
   1   1  15       11.15        3.63     13.11 o 
   2   1  15      113.09       97.47     13.91 o 
   3   1  15      228.77      264.08     20.24 o 
   4   1  15       10.89        6.95     12.93 o 
   5   1  15      175.42      200.13     28.59 o 
   6   1  15      109.42      130.68     47.36 o 
   7   1  15       28.09       26.05     10.83 o 
   8   1  15       31.04       22.31     12.74 o 
   9   1  15       36.08       37.13      8.30 o 
   0   2  15       21.75        9.33     16.41 o 
   1   2  15      618.88      563.56     37.43 o 
   2   2  15       36.91       15.05     16.29 o 
   3   2  15       41.82       27.78     16.33 o 
   4   2  15      232.46      248.77     34.22 o 
   5   2  15      143.18      150.10     16.71 o 
   6   2  15       16.12        2.75     13.07 o 
   7   2  15       38.71       40.83     12.72 o 
   8   2  15       23.06       20.55      7.58 o 
   9   2  15       19.02       27.86     13.05 o 
   0   3  15        0.63       -5.58     11.81 o 
   1   3  15       47.39       69.36     41.79 o 
   2   3  15      449.16      388.47     47.62 o 
   3   3  15      128.26      144.24     15.37 o 
   4   3  15      108.98      127.92     21.41 o 
   5   3  15       12.83       15.99      9.83 o 
   6   3  15       43.40       34.34     10.28 o 
   7   3  15      196.89      180.03     18.57 o 
   8   3  15       65.99       71.03     10.94 o 
   9   3  15        9.13       12.22      8.70 o 
   0   4  15       49.05       48.64     10.66 o 
   1   4  15      191.91      196.36     19.03 o 
   2   4  15       35.81       37.39     12.89 o 
   3   4  15       59.74       70.41     11.95 o 
   4   4  15      111.09      109.66     26.58 o 
   5   4  15      171.61      166.16     21.09 o 
   6   4  15        5.07        5.87      9.81 o 
   7   4  15        2.95        6.25     10.34 o 
   8   4  15       57.82       89.17     11.70 o 
   0   5  15       71.64       62.34     13.99 o 
   1   5  15       10.49       12.66     12.98 o 
   2   5  15       39.72       51.42     23.14 o 
   3   5  15      195.26      223.20     29.91 o 
   4   5  15       24.72       27.17     26.59 o 
   5   5  15       17.06       18.04      9.34 o 
   6   5  15       14.67       -1.66     11.17 o 
   7   5  15       44.67       53.31     13.29 o 
   8   5  15        6.72       19.53     17.48 o 
   0   6  15      164.71      172.36     52.76 o 
   1   6  15        6.71        1.19     10.16 o 
   2   6  15       38.80       49.51     12.14 o 
   3   6  15       54.36       60.71     14.61 o 
   4   6  15       31.19       29.12     12.74 o 
   5   6  15      284.78      241.24     20.74 o 
   6   6  15        3.08        4.56     10.23 o 
   7   6  15        6.70       -6.46     14.28 o 
   0   7  15      196.64      223.24     20.22 o 
   1   7  15        6.96       19.17     10.58 o 
   2   7  15        9.51       15.74      7.86 o 
   3   7  15      101.28      110.44     15.25 o 
   4   7  15        6.53       -4.07     13.13 o 
   5   7  15      150.31      154.46     15.75 o 
   6   7  15        8.56        9.80      9.72 o 
   7   7  15       38.29       36.23     12.29 o 
   0   8  15      148.41      124.59     17.15 o 
   1   8  15      136.04      135.34     36.64 o 
   2   8  15       63.33       53.18     13.07 o 
   3   8  15       82.70       85.10     11.41 o 
   4   8  15       10.78       17.12     14.63 o 
   5   8  15        2.49       -0.29     10.28 o 
   6   8  15       32.77       50.47      7.81 o 
   0   9  15       10.35        4.93     12.00 o 
   1   9  15        3.18       -0.21     10.37 o 
   2   9  15        2.54        8.70      8.55 o 
   3   9  15       28.07       20.54      9.70 o 
   4   9  15       11.52        6.46      8.28 o 
   5   9  15       15.18       15.80      8.55 o 
   0  10  15       47.56       15.74     11.05 o 
   1  10  15      160.14      182.09     23.81 o 
   2  10  15       31.23       49.94     12.59 o 
   3  10  15       15.83        8.01     14.74 o 
   0   0  16      368.54      358.41     50.74 o 
   1   0  16      146.14      113.49     17.67 o 
   2   0  16       20.37       20.33     13.52 o 
   3   0  16      133.25      157.73     16.82 o 
   4   0  16        2.02       -4.93     11.70 o 
   5   0  16      217.05      172.73     18.11 o 
   6   0  16       27.38       36.70      9.68 o 
   7   0  16      134.75      112.99     14.71 o 
   8   0  16        0.05        5.29      7.09 o 
   9   0  16        7.50       -2.04      6.78 o 
   0   1  16        0.62      -12.37     12.37 o 
   1   1  16      371.51      327.15     53.39 o 
   2   1  16       92.06       94.93     14.49 o 
   3   1  16      120.67      137.17     16.14 o 
   4   1  16       41.59       40.71     11.33 o 
   5   1  16      200.44      221.22     22.70 o 
   6   1  16      102.79       77.68     21.76 o 
   7   1  16       20.23       12.58      9.16 o 
   8   1  16       52.04       61.76      9.33 o 
   9   1  16        5.54       11.06     10.40 o 
   0   2  16       86.97       90.87     14.43 o 
   1   2  16       42.49       48.30     13.55 o 
   2   2  16      314.56      286.36     41.97 o 
   3   2  16      123.09      146.65     22.80 o 
   4   2  16       94.01       89.96     13.82 o 
   5   2  16       59.00       82.01     11.14 o 
   6   2  16      129.63      119.85     16.82 o 
   7   2  16      127.56      132.74     28.24 o 
   8   2  16       64.80       70.12     10.58 o 
   0   3  16      182.72      156.55     17.25 o 
   1   3  16       75.76       49.79     26.34 o 
   2   3  16        3.05       14.18      7.77 o 
   3   3  16        8.88        3.89     10.86 o 
   4   3  16       22.14       21.18      8.59 o 
   5   3  16       82.80       71.05     13.22 o 
   6   3  16      133.70      136.12     14.16 o 
   7   3  16        0.61       -2.50     15.93 o 
   8   3  16        0.40       -5.78      9.09 o 
   0   4  16        0.18        2.73      9.94 o 
   1   4  16       22.50       19.43     12.31 o 
   2   4  16       58.11       78.96     15.24 o 
   3   4  16      192.72      190.40     29.24 o 
   4   4  16       23.95       21.64     15.46 o 
   5   4  16       18.79       21.68     11.66 o 
   6   4  16       12.15       17.63     11.79 o 
   7   4  16      121.70      146.57     17.64 o 
   8   4  16        3.82       -2.41      6.67 o 
   0   5  16      116.74      130.51     16.99 o 
   1   5  16      188.39      191.66     18.86 o 
   2   5  16       44.52       48.13     12.96 o 
   3   5  16       10.05        5.45      6.98 o 
   4   5  16       45.37       73.27     15.09 o 
   5   5  16       15.29        9.78     20.34 o 
   6   5  16       35.27       56.75     23.43 o 
   7   5  16       16.12       21.01      8.56 o 
   0   6  16        0.61        1.83     11.34 o 
   1   6  16       36.79       60.68     12.08 o 
   2   6  16        8.31        5.68      9.89 o 
   3   6  16       12.79       39.89     24.42 o 
   4   6  16       30.96       16.32     17.50 o 
   5   6  16       78.71      107.03     12.85 o 
   6   6  16       25.05       13.71     12.66 o 
   7   6  16       16.25        6.01      8.10 o 
   0   7  16       43.75       55.27     10.66 o 
   1   7  16       30.40       28.29     16.46 o 
   2   7  16      310.14      332.99     26.10 o 
   3   7  16       92.54       91.46     15.20 o 
   4   7  16        5.21       10.61      9.16 o 
   5   7  16       80.56       73.38     12.12 o 
   6   7  16       33.05       11.80      9.51 o 
   0   8  16       95.03      102.42     12.46 o 
   1   8  16        3.97      -10.72     10.72 o 
   2   8  16        9.18       19.82     16.95 o 
   3   8  16       74.33       71.81     11.46 o 
   4   8  16        2.77        8.61      9.70 o 
   5   8  16       14.53       20.34      9.36 o 
   0   9  16       13.05       14.27      8.50 o 
   1   9  16      136.47      140.76     15.29 o 
   2   9  16       42.51       32.23      9.59 o 
   3   9  16        7.16       16.13      7.72 o 
   4   9  16       36.91       15.81     15.18 o 
   0  10  16        6.01        7.55      8.53 o 
   1   0  17      235.08      220.37     20.70 o 
   2   0  17       90.47       85.03     15.95 o 
   3   0  17      111.83      142.51     17.33 o 
   4   0  17       11.84        0.11     10.73 o 
   5   0  17      459.52      506.11     28.23 o 
   6   0  17        6.15        7.93      8.80 o 
   7   0  17        0.43      -11.18     11.18 o 
   8   0  17        6.08       -7.86     13.78 o 
   0   1  17       66.88       80.31     21.21 o 
   1   1  17      113.05       88.00     14.69 o 
   2   1  17       57.80       29.36     24.23 o 
   3   1  17      136.83      153.65     28.99 o 
   4   1  17       97.57       80.70     14.68 o 
   5   1  17       92.70      131.56     43.30 o 
   6   1  17        2.99       11.48      6.74 o 
   7   1  17       23.20       11.05     11.78 o 
   8   1  17        1.53       -5.23     13.55 o 
   0   2  17        7.74       32.00     12.98 o 
   1   2  17        5.90       12.15     11.09 o 
   2   2  17      118.33      124.42     15.87 o 
   3   2  17      234.95      232.20     21.17 o 
   4   2  17       11.98       16.16     10.19 o 
   5   2  17       72.23       76.01     12.74 o 
   6   2  17       61.24       70.22     25.43 o 
   7   2  17       40.52       34.30     17.02 o 
   8   2  17        6.87        0.28     14.46 o 
   0   3  17       96.67      112.29     35.46 o 
   1   3  17      127.89      121.43     17.84 o 
   2   3  17       37.09       35.10     11.75 o 
   3   3  17       53.60       46.67     14.05 o 
   4   3  17        3.16        9.32     11.19 o 
   5   3  17       39.70       43.90     13.68 o 
   6   3  17        4.44        9.83      8.54 o 
   7   3  17       22.28       33.20      6.70 o 
   8   3  17       16.95       22.76      7.19 o 
   0   4  17       32.50       53.64     10.80 o 
   1   4  17        4.70       -8.25     14.19 o 
   2   4  17       35.73       35.59     21.84 o 
   3   4  17       59.86       52.40     13.08 o 
   4   4  17       22.50       23.06     22.62 o 
   5   4  17       27.99       29.93      9.93 o 
   6   4  17       38.73       49.25      9.24 o 
   7   4  17       24.65       28.67      8.89 o 
   0   5  17        7.56        9.33     12.58 o 
   1   5  17       86.80       80.89     13.69 o 
   2   5  17       12.55       14.28      9.70 o 
   3   5  17       43.71       41.94     11.38 o 
   4   5  17        6.00        5.07      9.86 o 
   5   5  17        3.24       -7.45     10.48 o 
   6   5  17       22.88       17.90     23.75 o 
   7   5  17        7.49       14.94      6.03 o 
   0   6  17        0.34       19.04     10.44 o 
   1   6  17       46.24       46.88     10.51 o 
   2   6  17        1.66      -11.91     11.91 o 
   3   6  17      149.75      163.87     24.89 o 
   4   6  17       25.32       43.24     22.08 o 
   5   6  17        2.46        9.90      8.72 o 
   6   6  17       53.42       82.02     24.15 o 
   0   7  17       92.92       92.03     12.61 o 
   1   7  17        4.01       17.17     11.70 o 
   2   7  17       36.62       37.75     15.89 o 
   3   7  17       75.29       71.63     13.14 o 
   4   7  17      139.23      132.83     14.20 o 
   5   7  17        3.49        9.77      8.94 o 
   0   8  17       49.50       54.82      9.41 o 
   1   8  17      149.86      159.45     14.55 o 
   2   8  17       92.39      104.11     12.50 o 
   3   8  17       20.64       20.09      8.98 o 
   4   8  17        2.48        1.00      7.01 o 
   0   9  17       10.28       21.14     11.22 o 
   1   9  17       11.98        7.58      9.43 o 
   2   9  17      108.61      121.00     11.15 o 
   0   0  18      262.79      228.34     28.97 o 
   1   0  18       93.91       87.05     13.39 o 
   2   0  18       18.84       15.03     11.97 o 
   3   0  18      191.40      229.77     35.21 o 
   4   0  18        0.07        9.93      9.65 o 
   5   0  18       65.93       74.88     19.69 o 
   6   0  18        4.28       10.03      7.61 o 
   7   0  18       20.27       15.21      8.93 o 
   0   1  18       50.10       68.18     12.84 o 
   1   1  18       74.73       91.19     16.85 o 
   2   1  18      122.84      145.71     16.02 o 
   3   1  18       31.04       30.78     10.91 o 
   4   1  18       92.20      103.41     13.87 o 
   5   1  18       18.50        0.36     13.65 o 
   6   1  18       61.96       52.94     10.07 o 
   7   1  18        4.89       15.81      5.95 o 
   0   2  18       89.17       75.08     14.77 o 
   1   2  18       58.61       75.78     13.74 o 
   2   2  18      127.62      142.58     37.05 o 
   3   2  18       24.71       16.75     20.60 o 
   4   2  18       44.79       18.82     22.38 o 
   5   2  18       18.29        7.72     17.74 o 
   6   2  18       13.36       13.53     11.77 o 
   7   2  18       60.39       55.98     10.04 o 
   0   3  18       90.48       93.62     14.94 o 
   1   3  18       43.29       52.58     12.63 o 
   2   3  18       19.54       27.59      8.58 o 
   3   3  18      118.12      134.95     15.51 o 
   4   3  18       42.53       39.76     12.03 o 
   5   3  18       16.19       18.41      9.52 o 
   6   3  18        1.24       -4.03     10.50 o 
   7   3  18        3.16       -1.18      8.77 o 
   0   4  18       19.04       24.51      7.90 o 
   1   4  18       56.40       54.06     11.13 o 
   2   4  18       80.05       76.27     13.22 o 
   3   4  18       19.30        8.73     14.61 o 
   4   4  18       15.13       21.17     17.52 o 
   5   4  18       31.24       17.49      8.88 o 
   6   4  18        9.30        9.44     12.18 o 
   0   5  18        9.15       -2.89     11.87 o 
   1   5  18       27.13       25.41     12.23 o 
   2   5  18       13.54       29.71      8.82 o 
   3   5  18       35.53       54.57     27.88 o 
   4   5  18       46.75       45.68     10.13 o 
   5   5  18       27.18       25.82     10.49 o 
   6   5  18       14.98       17.56      6.00 o 
   0   6  18       31.00       23.01     20.60 o 
   1   6  18       87.82       69.96     11.23 o 
   2   6  18       34.07       29.24     11.47 o 
   3   6  18       88.23       78.00     19.28 o 
   4   6  18       29.43       26.51     12.90 o 
   5   6  18        1.22       -0.90      6.77 o 
   0   7  18        0.76        8.49     19.47 o 
   1   7  18        0.07      -12.21     12.21 o 
   2   7  18       23.39       27.51      9.05 o 
   3   7  18       37.19       40.38     10.11 o 
   4   7  18        8.53        0.20      8.20 o 
   0   8  18       13.22       15.80     13.09 o 
   1   8  18       15.17       18.93      6.97 o 
   2   8  18       20.49       16.97     10.90 o 
   1   0  19      146.94      179.57     20.79 o 
   2   0  19        0.21       -2.39     15.33 o 
   3   0  19      370.52      374.12     24.37 o 
   4   0  19       71.95       68.82     11.89 o 
   5   0  19        2.02       -1.53      9.58 o 
   6   0  19       30.70       37.41      8.09 o 
   7   0  19        0.00       -0.94      5.93 o 
   0   1  19      365.44      362.47     23.30 o 
   1   1  19       24.65        9.14     14.27 o 
   2   1  19        8.10       -1.60     12.74 o 
   3   1  19       58.46       34.01     12.64 o 
   4   1  19       67.48       67.47     22.95 o 
   5   1  19       14.66       16.06      7.00 o 
   6   1  19        3.98       -1.53      7.18 o 
   0   2  19        2.43        1.42      9.79 o 
   1   2  19      129.65      151.73     17.65 o 
   2   2  19       20.73       35.48      8.49 o 
   3   2  19      120.35      117.59     23.11 o 
   4   2  19       74.69       84.87     19.28 o 
   5   2  19       58.57       68.74      9.91 o 
   6   2  19       59.85       93.17     14.72 o 
   0   3  19        2.79       -4.47     11.37 o 
   1   3  19      199.07      230.75     48.01 o 
   2   3  19       28.96        8.79     10.56 o 
   3   3  19       14.31       15.14     10.36 o 
   4   3  19       48.98       56.02     13.27 o 
   5   3  19       18.47       33.90      8.60 o 
   6   3  19       88.51      106.64     11.33 o 
   0   4  19       52.61       70.86     17.17 o 
   1   4  19        8.04        7.60     10.29 o 
   2   4  19       51.78       67.40     10.58 o 
   3   4  19       22.55       19.47      8.54 o 
   4   4  19       76.52       83.58     13.85 o 
   5   4  19       35.34       55.74      8.83 o 
   0   5  19       97.14      102.97     13.12 o 
   1   5  19       10.20       26.73      7.77 o 
   2   5  19       86.83       67.96     11.36 o 
   3   5  19       20.14       12.11     11.31 o 
   4   5  19        9.22       11.66      8.13 o 
   5   5  19       31.31       28.91      7.60 o 
   0   6  19        1.34       -9.59      9.69 o 
   1   6  19        3.89       -4.05     10.25 o 
   2   6  19       14.04       11.52      9.69 o 
   3   6  19       82.91       86.11     11.87 o 
   4   6  19        2.30        3.64      7.82 o 
   0   7  19       39.70       42.21     10.57 o 
   1   7  19       17.09       17.10     12.83 o 
   2   7  19        6.43        6.52      7.47 o 
   0   0  20       52.19       41.97      9.51 o 
   1   0  20        6.64       19.50      9.14 o 
   2   0  20      182.55      193.06     32.48 o 
   3   0  20      172.38      216.21     29.57 o 
   4   0  20       11.26        7.50     11.51 o 
   5   0  20        0.04        2.48      7.83 o 
   6   0  20        9.34        2.57      7.26 o 
   0   1  20        0.04       -7.14     12.94 o 
   1   1  20      152.05      183.23     16.01 o 
   2   1  20        3.69       12.57     10.31 o 
   3   1  20       45.96       47.95     17.37 o 
   4   1  20       13.26       24.57     27.44 o 
   5   1  20       12.06       23.22     14.81 o 
   0   2  20        0.92        7.55     13.65 o 
   1   2  20      128.48      142.94     16.75 o 
   2   2  20       49.77       61.86     15.05 o 
   3   2  20        7.63        1.28     10.33 o 
   4   2  20       33.75       51.90      9.62 o 
   5   2  20       15.69       16.16      9.08 o 
   0   3  20        0.01       15.26     15.48 o 
   1   3  20       20.54       23.71     11.08 o 
   2   3  20       15.66       -1.28     10.70 o 
   3   3  20       25.85       30.89     12.24 o 
   4   3  20        5.74       -1.06      8.77 o 
   5   3  20        0.84       -1.52      9.88 o 
   0   4  20        9.68       21.99      8.13 o 
   1   4  20        6.74        7.20     15.41 o 
   2   4  20       23.23        9.15     11.08 o 
   3   4  20        2.76        7.63      8.39 o 
   4   4  20        5.50        2.35      7.32 o 
   0   5  20        4.12       14.63     20.80 o 
   1   5  20       30.48       50.03     21.69 o 
   2   5  20       21.48       37.19      7.46 o 
   3   5  20        3.73        4.15      8.55 o 
   0   6  20        2.27        0.37      6.86 o 
   1   6  20       42.73       50.14      8.86 o 
   2   6  20        1.76        4.70      7.37 o 
   1   0  21       19.45       33.59      9.10 o 
   2   0  21       30.34       36.60      9.08 o 
   3   0  21       41.48       49.50      9.59 o 
   4   0  21       39.96       40.55      8.70 o 
   0   1  21       74.16       84.28     11.57 o 
   1   1  21       65.20       64.63     16.98 o 
   2   1  21       84.21       97.33     12.32 o 
   3   1  21       24.01       18.52      9.80 o 
   4   1  21      105.58      116.93     11.59 o 
   0   2  21        7.53       -3.92     10.30 o 
   1   2  21        0.47       -9.19      9.19 o 
   2   2  21        4.64        1.09      9.36 o 
   3   2  21        8.21        2.83      9.04 o 
   4   2  21       23.01       19.31      8.90 o 
   0   3  21       16.39       14.61      8.44 o 
   1   3  21       16.68       22.40      7.44 o 
   2   3  21       19.16       21.27      8.14 o 
   3   3  21        4.91        6.72      7.58 o 
   0   4  21        4.99        5.41      8.34 o 
   1   4  21       30.03       46.12     11.40 o 
   2   4  21       11.29       15.37      6.91 o 
   3   4  21        3.73       -7.59      7.59 o 
   0   5  21        1.15        0.78      7.23 o 
   1   5  21       34.06       12.76      9.73 o 
   0   0  22        7.84        0.13      9.83 o 
   1   0  22        0.00       -8.07      8.07 o 
   2   0  22       15.43       13.21      6.10 o 
   3   0  22       28.62       30.88      8.10 o 
   0   1  22        0.77        8.49      6.69 o 
   1   1  22       29.17       25.01      8.33 o 
   2   1  22       49.94       47.10      8.04 o 
   0   2  22       13.22       16.71      7.52 o 
   1   2  22       74.21       90.97     10.81 o 
   2   2  22       14.65       19.21      7.25 o 
   0   3  22        3.22        8.52      7.28 o 
   1   3  22        8.89        6.16      7.59 o 
                                                 
